# Supplementary material for: {4,4′-Dimeth­oxy-2,2′-[2,2-dimethyl­propane-1,3-diylbis(nitrilo­methanylyl­idene)]diphenolato}copper(II) monohydrate
Source: Acta Crystallogr Sect E Struct Rep Online. 2012 Sep 12;68(Pt 10):m1255. doi: 10.1107/S1600536812038135 (PMC3470142; doi:10.1107/S1600536812038135)
Supplement: Supplementary file 1 [file e-68-m1255-sup1.cif]

##############################################################################
#                                                                            #
# This CIF contains the data in a paper accepted for publication in          #
# Acta Crystallographica Section E. It conforms to the requirements of       #
# Notes for Authors for Acta Crystallographica Section E, and has been       #
# peer reviewed under the auspices of the IUCr Commission on Journals.       #
#                                                                            #
# Full details of the Crystallographic Information File format               #
# are given in the paper "The Crystallographic Information File (CIF):       #
# a New Standard Archive File for Crystallography" by S. R. Hall, F. H.      #
# Allen and I. D. Brown [Acta Cryst. (1991), A47, 655-685].                  #
#                                                                            #
# The current version of the core CIF dictionary is obtainable from          #
# ftp://ftp.iucr.org/pub/cif_core.dic.                                       #
#                                                                            #
# Software is freely available for graphical display of the structure(s)     #
# in this CIF. For information consult the CIF software page                 #
# http://www.iucr.org/resources/cif/software.                                #
#                                                                            #
# This file may be used for bona fide research purposes within the           #
# scientific community so long as proper attribution is given to the journal # 
# article from which it was obtained.                                        #
#                                                                            #
##############################################################################
data_global
_audit_creation_method     'form.cif (version 2.0)'
_journal_data_validation_number     ?
_journal_date_recd_electronic     2012-07-20
_journal_date_accepted     2012-09-05
_journal_name_full     'Acta Crystallographica, Section E'
_journal_year     2012
_journal_volume     68
_journal_issue     10
_journal_page_first     m1255
_journal_page_last     m1255
_journal_paper_category     QM
_journal_paper_doi     10.1107/S1600536812038135
_journal_coeditor_code     KP2436
_publ_contact_author_name     'Prof. Tahir, Muhammad Nawaz '
_publ_contact_author_address
;
Department of Physics
University of Sargodha
Punjab, Pakistan
;
_publ_contact_author_email     'dmntahir_uos@yahoo.com, zsrkk@yahoo.com'
_publ_contact_author_fax     ?
_publ_contact_author_phone     ?
_publ_section_title
;\
{4,4'-Dimethoxy-2,2'-[2,2-dimethylpropane-1,3-diylbis(nitrilomethanylylidene)]\
diphenolato}copper(II) monohydrate
;
loop_
    _publ_author_name
    _publ_author_address
    'Ganji, Fatemeh'
;
Department of Chemistry,
Payame Noor University,
PO Box 19395-3697 Tehran,
I. R. of IRAN
;
    'Kargar, Hadi'
;
Department of Chemistry,
Payame Noor University,
PO Box 19395-3697 Tehran,
I. R. of IRAN
;
    'Kia, Reza'
;
      Department of Chemistry,
      Science and Research Branch,
      Islamic Azad University,
      Tehran,
      Iran
;
    'Mirkhani, Valiollah'
;
Department of Chemistry,
University of Isfahan,
81746-73441, Isfahan,
Iran
;
    'Tahir, Muhammad Nawaz'
;
Department of Physics
University of Sargodha
Punjab, Pakistan
;
data_I
_audit_creation_method     SHELXL-97
_chemical_name_systematic
;
{4,4'-Dimethoxy-2,2'-[2,2-dimethylpropane-1,3-
diylbis(nitrilomethanylylidene)]diphenolato}copper(II)
monohydrate
;
_chemical_name_common
;
[Bis(5-methoxysalicylidene)-2,2-dimethyl-1,3-propane]copper(II)
hydrate
;
_chemical_formula_moiety     'C21 H24 Cu N2 O4, H2 O'
_chemical_formula_sum     'C21 H26 Cu N2 O5'
_chemical_formula_iupac     '[Cu (C21 H24 N2 O4)], H2 O'
_chemical_formula_weight     449.98
_chemical_melting_point     ?
_symmetry_cell_setting     orthorhombic
_symmetry_space_group_name_H-M     'P b c n'
_symmetry_space_group_name_Hall     '-P 2n 2ab'
loop_
    _symmetry_equiv_pos_as_xyz
    'x, y, z'
    '-x+1/2, -y+1/2, z+1/2'
    'x+1/2, -y+1/2, -z'
    '-x, y, -z+1/2'
    '-x, -y, -z'
    'x-1/2, y-1/2, -z-1/2'
    '-x-1/2, y-1/2, z'
    'x, -y, z-1/2'
_cell_length_a     20.567(2)
_cell_length_b     12.2647(14)
_cell_length_c     8.4287(7)
_cell_angle_alpha     90.00
_cell_angle_beta     90.00
_cell_angle_gamma     90.00
_cell_volume     2126.1(4)
_cell_formula_units_Z     4
_cell_measurement_reflns_used     2169
_cell_measurement_theta_min     2.45
_cell_measurement_theta_max     27.40
_cell_measurement_temperature     291(2)
_exptl_crystal_description     block
_exptl_crystal_colour     'dark-green'
_exptl_crystal_size_max     0.21
_exptl_crystal_size_mid     0.14
_exptl_crystal_size_min     0.08
_exptl_crystal_density_diffrn     1.406
_exptl_crystal_density_meas     ?
_exptl_crystal_density_method     'not measured'
_exptl_crystal_F_000     940
_exptl_absorpt_coefficient_mu     1.061
_exptl_absorpt_correction_type     multi-scan
_exptl_absorpt_process_details     '(<i>SADABS</i>; Bruker, 2005)'
_exptl_absorpt_correction_T_min     0.2556
_exptl_absorpt_correction_T_max     0.5351
_exptl_special_details
;
;
_diffrn_ambient_temperature     291(2)
_diffrn_radiation_type     MoK\a
_diffrn_radiation_wavelength     0.71073
_diffrn_radiation_source     'fine-focus sealed tube'
_diffrn_radiation_monochromator     graphite
_diffrn_measurement_device_type
;
Bruker SMART APEXII CCD area-detector
;
_diffrn_measurement_method     '\f and \w scans'
_diffrn_detector_area_resol_mean     ?
_diffrn_reflns_number     17546
_diffrn_reflns_av_R_equivalents     0.1154
_diffrn_reflns_av_sigmaI/netI     0.1041
_diffrn_reflns_theta_min     3.10
_diffrn_reflns_theta_max     28.27
_diffrn_reflns_theta_full     28.27
_diffrn_measured_fraction_theta_max     0.993
_diffrn_measured_fraction_theta_full     0.993
_diffrn_reflns_limit_h_min     -27
_diffrn_reflns_limit_h_max     27
_diffrn_reflns_limit_k_min     -16
_diffrn_reflns_limit_k_max     16
_diffrn_reflns_limit_l_min     -10
_diffrn_reflns_limit_l_max     8
_diffrn_standards_number     0
_diffrn_standards_interval_count     .
_diffrn_standards_interval_time     .
_diffrn_standards_decay_%     ?
_refine_special_details
;
 Refinement of F^2^ against ALL reflections.  The weighted R-factor wR and
 goodness of fit S are based on F^2^, conventional R-factors R are based
 on F, with F set to zero for negative F^2^. The threshold expression of
 F^2^ > 2sigma(F^2^) is used only for calculating R-factors(gt) etc. and is
 not relevant to the choice of reflections for refinement.  R-factors based
 on F^2^ are statistically about twice as large as those based on F, and R-
 factors based on ALL data will be even larger.
;
_reflns_number_total     2620
_reflns_number_gt     1113
_reflns_threshold_expression     I>2\s(I)
_refine_ls_structure_factor_coef     Fsqd
_refine_ls_matrix_type     full
_refine_ls_R_factor_all     0.1608
_refine_ls_R_factor_gt     0.0509
_refine_ls_wR_factor_gt     0.1047
_refine_ls_wR_factor_ref     0.1399
_refine_ls_goodness_of_fit_ref     0.984
_refine_ls_restrained_S_all     0.984
_refine_ls_number_reflns     2620
_refine_ls_number_parameters     134
_refine_ls_number_restraints     0
_refine_ls_hydrogen_treatment     constr
_refine_ls_weighting_scheme     calc
_refine_ls_weighting_details
         'calc w=1/[\s^2^(Fo^2^)+(0.0498P)^2^+0.1009P] where P=(Fo^2^+2Fc^2^)/3'
_atom_sites_solution_hydrogens     geom
_atom_sites_solution_primary     direct
_atom_sites_solution_secondary     difmap
_refine_ls_shift/su_max     0.000
_refine_ls_shift/su_mean     0.000
_refine_diff_density_max     0.277
_refine_diff_density_min     -0.355
_refine_ls_extinction_method     none
_refine_ls_extinction_coef     ?
loop_
    _atom_type_symbol
    _atom_type_description
    _atom_type_scat_dispersion_real
    _atom_type_scat_dispersion_imag
    _atom_type_scat_source
    'C' 'C' 0.0033 0.0016
                         'International Tables Vol C Tables 4.2.6.8 and 6.1.1.4'
    'H' 'H' 0.0000 0.0000
                         'International Tables Vol C Tables 4.2.6.8 and 6.1.1.4'
    'N' 'N' 0.0061 0.0033
                         'International Tables Vol C Tables 4.2.6.8 and 6.1.1.4'
    'O' 'O' 0.0106 0.0060
                         'International Tables Vol C Tables 4.2.6.8 and 6.1.1.4'
    'Cu' 'Cu' 0.3201 1.2651
                         'International Tables Vol C Tables 4.2.6.8 and 6.1.1.4'
_computing_data_collection     'APEX2 (Bruker, 2005)'
_computing_cell_refinement     'SAINT (Bruker, 2005)'
_computing_data_reduction     'SAINT (Bruker, 2005)'
_computing_structure_solution     'SHELXTL (Sheldrick, 2008)'
_computing_structure_refinement     'SHELXTL (Sheldrick, 2008)'
_computing_molecular_graphics     'SHELXTL (Sheldrick, 2008)'
_computing_publication_material
                             'SHELXTL (Sheldrick, 2008) and PLATON (Spek, 2009)'
loop_
    _atom_site_type_symbol
    _atom_site_label
    _atom_site_fract_x
    _atom_site_fract_y
    _atom_site_fract_z
    _atom_site_U_iso_or_equiv
    _atom_site_adp_type
    _atom_site_calc_flag
    _atom_site_refinement_flags
    _atom_site_occupancy
    _atom_site_symmetry_multiplicity
    _atom_site_disorder_assembly
    _atom_site_disorder_group
    O O1W 0.5000 0.1449(4) -0.2500 0.136(2) Uani d S 1 2 . .
    H H1W 0.5199 0.1907 -0.1831 0.205 Uiso d R 1 1 . .
    N N1 0.44802(15) 0.5832(3) -0.1447(3) 0.0486(8) Uani d . 1 1 . .
    C C1 0.37450(19) 0.3777(3) -0.1853(4) 0.0476(10) Uani d . 1 1 . .
    C C2 0.3307(2) 0.2908(3) -0.2041(5) 0.0616(12) Uani d . 1 1 . .
    H H1 0.3448 0.2271 -0.2531 0.074 Uiso calc R 1 1 . .
    C C3 0.2675(2) 0.2974(3) -0.1520(5) 0.0642(12) Uani d . 1 1 . .
    H H3 0.2395 0.2389 -0.1682 0.077 Uiso calc R 1 1 . .
    C C4 0.24498(19) 0.3899(3) -0.0757(5) 0.0547(11) Uani d . 1 1 . .
    C C5 0.28556(19) 0.4760(3) -0.0581(5) 0.0516(10) Uani d . 1 1 . .
    H H5 0.2703 0.5388 -0.0087 0.062 Uiso calc R 1 1 . .
    C C6 0.35058(18) 0.4730(3) -0.1130(4) 0.0459(9) Uani d . 1 1 . .
    C C7 0.1550(2) 0.4783(4) 0.0455(6) 0.0796(15) Uani d . 1 1 . .
    H H7A 0.1793 0.4947 0.1399 0.119 Uiso calc R 1 1 . .
    H H7B 0.1104 0.4650 0.0730 0.119 Uiso calc R 1 1 . .
    H H7C 0.1575 0.5389 -0.0264 0.119 Uiso calc R 1 1 . .
    C C8 0.38928(18) 0.5688(3) -0.0937(4) 0.0480(10) Uani d . 1 1 . .
    H H8 0.3704 0.6265 -0.0390 0.058 Uiso calc R 1 1 . .
    C C9 0.4810(2) 0.6853(4) -0.1061(5) 0.0596(12) Uani d . 1 1 . .
    H H9A 0.5197 0.6691 -0.0450 0.072 Uiso d R 1 1 . .
    H H9B 0.4525 0.7290 -0.0400 0.072 Uiso d R 1 1 . .
    C C10 0.5000 0.7548(5) -0.2500 0.0626(16) Uani d S 1 2 . .
    C C11 0.4427(3) 0.8223(5) -0.3009(7) 0.139(3) Uani d . 1 1 . .
    H H11A 0.4546 0.8661 -0.3906 0.209 Uiso calc R 1 1 . .
    H H11B 0.4295 0.8688 -0.2150 0.209 Uiso calc R 1 1 . .
    H H11C 0.4073 0.7751 -0.3294 0.209 Uiso calc R 1 1 . .
    Cu Cu1 0.5000 0.47397(6) -0.2500 0.0496(3) Uani d S 1 2 . .
    O O1 0.43439(12) 0.3654(2) -0.2370(3) 0.0530(7) Uani d . 1 1 . .
    O O3 0.18104(14) 0.3856(3) -0.0270(4) 0.0734(9) Uani d . 1 1 . .
loop_
    _atom_site_aniso_label
    _atom_site_aniso_U_11
    _atom_site_aniso_U_22
    _atom_site_aniso_U_33
    _atom_site_aniso_U_12
    _atom_site_aniso_U_13
    _atom_site_aniso_U_23
    O1W 0.216(7) 0.081(4) 0.113(5) 0.000 -0.022(4) 0.000
    N1 0.045(2) 0.060(2) 0.041(2) -0.0107(18) 0.0028(15) -0.0045(16)
    C1 0.048(3) 0.052(3) 0.043(2) -0.001(2) 0.0030(19) 0.0007(19)
    C2 0.058(3) 0.049(3) 0.078(3) -0.002(2) 0.010(2) -0.009(2)
    C3 0.054(3) 0.054(3) 0.085(3) -0.011(2) 0.010(2) -0.005(2)
    C4 0.040(2) 0.059(3) 0.065(3) -0.001(2) 0.003(2) 0.004(2)
    C5 0.046(2) 0.054(3) 0.054(2) 0.003(2) 0.005(2) -0.003(2)
    C6 0.043(2) 0.048(2) 0.046(2) 0.000(2) -0.0001(18) 0.000(2)
    C7 0.053(3) 0.091(4) 0.095(4) -0.008(3) 0.019(3) -0.006(3)
    C8 0.048(2) 0.050(3) 0.046(2) 0.002(2) 0.002(2) -0.0086(19)
    C9 0.056(3) 0.068(3) 0.054(3) -0.015(2) 0.003(2) -0.008(2)
    C10 0.072(4) 0.054(4) 0.062(4) 0.000 0.006(4) 0.000
    C11 0.178(7) 0.137(5) 0.102(4) 0.106(5) 0.047(4) 0.041(4)
    Cu1 0.0406(4) 0.0587(5) 0.0494(4) 0.000 0.0029(3) 0.000
    O1 0.0433(15) 0.0533(17) 0.0624(18) 0.0010(12) 0.0043(15) -0.0051(14)
    O3 0.0435(17) 0.073(2) 0.104(3) -0.0068(16) 0.0141(16) -0.0039(18)
_geom_special_details
;
 All esds (except the esd in the dihedral angle between two l.s. planes)
 are estimated using the full covariance matrix.  The cell esds are taken
 into account individually in the estimation of esds in distances, angles
 and torsion angles; correlations between esds in cell parameters are only
 used when they are defined by crystal symmetry.  An approximate (isotropic)
 treatment of cell esds is used for estimating esds involving l.s. planes.
;
loop_
    _geom_bond_atom_site_label_1
    _geom_bond_atom_site_label_2
    _geom_bond_site_symmetry_2
    _geom_bond_distance
    _geom_bond_publ_flag
    O1W H1W . 0.8940 ?
    N1 C8 . 1.295(4) ?
    N1 C9 . 1.460(5) ?
    N1 Cu1 . 1.930(3) y
    C1 O1 . 1.315(4) ?
    C1 C2 . 1.405(5) ?
    C1 C6 . 1.407(5) ?
    C2 C3 . 1.374(5) ?
    C2 H1 . 0.9300 ?
    C3 C4 . 1.384(5) ?
    C3 H3 . 0.9300 ?
    C4 C5 . 1.354(5) ?
    C4 O3 . 1.379(4) ?
    C5 C6 . 1.415(5) ?
    C5 H5 . 0.9300 ?
    C6 C8 . 1.429(5) ?
    C7 O3 . 1.398(5) ?
    C7 H7A . 0.9600 ?
    C7 H7B . 0.9600 ?
    C7 H7C . 0.9600 ?
    C8 H8 . 0.9300 ?
    C9 C10 . 1.533(5) ?
    C9 H9A . 0.9691 ?
    C9 H9B . 0.9699 ?
    C10 C11 4_654 1.503(6) ?
    C10 C11 . 1.503(6) ?
    C10 C9 4_654 1.533(5) ?
    C11 H11A . 0.9600 ?
    C11 H11B . 0.9600 ?
    C11 H11C . 0.9600 ?
    Cu1 O1 . 1.899(3) y
    Cu1 O1 4_654 1.899(3) ?
    Cu1 N1 4_654 1.930(3) ?
loop_
    _geom_angle_atom_site_label_1
    _geom_angle_atom_site_label_2
    _geom_angle_atom_site_label_3
    _geom_angle_site_symmetry_1
    _geom_angle_site_symmetry_3
    _geom_angle
    _geom_angle_publ_flag
    C8 N1 C9 . . 118.5(3) ?
    C8 N1 Cu1 . . 125.1(3) ?
    C9 N1 Cu1 . . 116.1(3) ?
    O1 C1 C2 . . 118.5(4) ?
    O1 C1 C6 . . 124.5(4) ?
    C2 C1 C6 . . 117.0(4) ?
    C3 C2 C1 . . 121.8(4) ?
    C3 C2 H1 . . 119.1 ?
    C1 C2 H1 . . 119.1 ?
    C2 C3 C4 . . 120.8(4) ?
    C2 C3 H3 . . 119.6 ?
    C4 C3 H3 . . 119.6 ?
    C5 C4 O3 . . 125.9(4) ?
    C5 C4 C3 . . 119.0(4) ?
    O3 C4 C3 . . 115.2(4) ?
    C4 C5 C6 . . 121.7(4) ?
    C4 C5 H5 . . 119.1 ?
    C6 C5 H5 . . 119.1 ?
    C1 C6 C5 . . 119.6(4) ?
    C1 C6 C8 . . 122.5(4) ?
    C5 C6 C8 . . 117.9(4) ?
    O3 C7 H7A . . 109.5 ?
    O3 C7 H7B . . 109.5 ?
    H7A C7 H7B . . 109.5 ?
    O3 C7 H7C . . 109.5 ?
    H7A C7 H7C . . 109.5 ?
    H7B C7 H7C . . 109.5 ?
    N1 C8 C6 . . 126.5(4) ?
    N1 C8 H8 . . 116.8 ?
    C6 C8 H8 . . 116.8 ?
    N1 C9 C10 . . 114.7(3) ?
    N1 C9 H9A . . 108.9 ?
    C10 C9 H9A . . 108.9 ?
    N1 C9 H9B . . 108.8 ?
    C10 C9 H9B . . 107.6 ?
    H9A C9 H9B . . 107.7 ?
    C11 C10 C11 4_654 . 113.1(7) ?
    C11 C10 C9 4_654 4_654 109.4(3) ?
    C11 C10 C9 . 4_654 106.3(3) ?
    C11 C10 C9 4_654 . 106.3(3) ?
    C11 C10 C9 . . 109.4(3) ?
    C9 C10 C9 4_654 . 112.5(5) ?
    C10 C11 H11A . . 109.5 ?
    C10 C11 H11B . . 109.5 ?
    H11A C11 H11B . . 109.5 ?
    C10 C11 H11C . . 109.5 ?
    H11A C11 H11C . . 109.5 ?
    H11B C11 H11C . . 109.5 ?
    O1 Cu1 O1 . 4_654 90.97(15) ?
    O1 Cu1 N1 . 4_654 155.08(11) ?
    O1 Cu1 N1 4_654 4_654 93.83(12) ?
    O1 Cu1 N1 . . 93.83(12) ?
    O1 Cu1 N1 4_654 . 155.08(11) ?
    N1 Cu1 N1 4_654 . 92.05(18) ?
    C1 O1 Cu1 . . 127.2(2) ?
    C4 O3 C7 . . 117.6(3) ?
loop_
    _geom_torsion_atom_site_label_1
    _geom_torsion_atom_site_label_2
    _geom_torsion_atom_site_label_3
    _geom_torsion_atom_site_label_4
    _geom_torsion_site_symmetry_1
    _geom_torsion_site_symmetry_2
    _geom_torsion_site_symmetry_3
    _geom_torsion_site_symmetry_4
    _geom_torsion
    _geom_torsion_publ_flag
    O1 C1 C2 C3 . . . . 179.5(4) ?
    C6 C1 C2 C3 . . . . -1.1(6) ?
    C1 C2 C3 C4 . . . . -1.3(7) ?
    C2 C3 C4 C5 . . . . 2.4(7) ?
    C2 C3 C4 O3 . . . . -179.0(4) ?
    O3 C4 C5 C6 . . . . -179.6(4) ?
    C3 C4 C5 C6 . . . . -1.2(6) ?
    O1 C1 C6 C5 . . . . -178.4(3) ?
    C2 C1 C6 C5 . . . . 2.2(6) ?
    O1 C1 C6 C8 . . . . 2.4(6) ?
    C2 C1 C6 C8 . . . . -177.0(3) ?
    C4 C5 C6 C1 . . . . -1.1(6) ?
    C4 C5 C6 C8 . . . . 178.1(3) ?
    C9 N1 C8 C6 . . . . -176.9(3) ?
    Cu1 N1 C8 C6 . . . . -3.9(5) ?
    C1 C6 C8 N1 . . . . 3.7(6) ?
    C5 C6 C8 N1 . . . . -175.6(4) ?
    C8 N1 C9 C10 . . . . -118.3(4) ?
    Cu1 N1 C9 C10 . . . . 68.1(4) ?
    N1 C9 C10 C11 . . . 4_654 -153.9(4) ?
    N1 C9 C10 C11 . . . . 83.7(5) ?
    N1 C9 C10 C9 . . . 4_654 -34.2(2) ?
    C8 N1 Cu1 O1 . . . . -0.3(3) ?
    C9 N1 Cu1 O1 . . . . 172.8(3) ?
    C8 N1 Cu1 O1 . . . 4_654 -100.9(4) ?
    C9 N1 Cu1 O1 . . . 4_654 72.2(4) ?
    C8 N1 Cu1 N1 . . . 4_654 155.4(4) ?
    C9 N1 Cu1 N1 . . . 4_654 -31.4(2) ?
    C2 C1 O1 Cu1 . . . . 171.9(3) ?
    C6 C1 O1 Cu1 . . . . -7.5(5) ?
    O1 Cu1 O1 C1 4_654 . . . 161.4(3) ?
    N1 Cu1 O1 C1 4_654 . . . -97.4(4) ?
    N1 Cu1 O1 C1 . . . . 5.9(3) ?
    C5 C4 O3 C7 . . . . 0.8(6) ?
    C3 C4 O3 C7 . . . . -177.7(4) ?
loop_
    _geom_hbond_atom_site_label_D
    _geom_hbond_atom_site_label_H
    _geom_hbond_atom_site_label_A
    _geom_hbond_site_symmetry_A
    _geom_hbond_distance_DH
    _geom_hbond_distance_HA
    _geom_hbond_distance_DA
    _geom_hbond_angle_DHA
    _geom_hbond_publ_flag
    O1W H1W O1 4_654 0.89 2.43 3.024(5) 124 y
    C9 H9A O1 5_665 0.97 2.59 3.432(5) 145 y
