# Supplementary material for: {4,4′-Dimeth­oxy-2,2′-[2,2-dimethyl­propane-1,3-diylbis(nitrilo­methanylyl­idene)]diphenolato}copper(II) monohydrate
Source: Acta Crystallogr Sect E Struct Rep Online. 2012 Sep 12;68(Pt 10):m1255. doi: 10.1107/S1600536812038135 (PMC3470142; doi:10.1107/S1600536812038135)
Supplement: Supplementary file 2 [file e-68-m1255-Isup2.hkl]

# 
# h,k,l, Fc-squared, Fo-squared, sigma(Fo-squared) and status flag 
# 
data_I
_shelx_title ' fg   in Pbcn' 
_shelx_refln_list_code          4 
_shelx_F_calc_maximum      248.92 
_exptl_crystal_F_000       940.00 
_reflns_d_resolution_high  0.7502 
 
loop_ 
 _symmetry_equiv_pos_as_xyz 
 'x, y, z' 
 '-x+1/2, -y+1/2, z+1/2' 
 'x+1/2, -y+1/2, -z' 
 '-x, y, -z+1/2' 
 '-x, -y, -z' 
 'x-1/2, y-1/2, -z-1/2' 
 '-x-1/2, y-1/2, z' 
 'x, -y, z-1/2' 
 
_cell_length_a    20.5670 
_cell_length_b    12.2647 
_cell_length_c     8.4287 
_cell_angle_alpha  90.000 
_cell_angle_beta   90.000 
_cell_angle_gamma  90.000 
 
_shelx_F_squared_multiplier     1.000 
 
loop_ 
 _refln_index_h 
 _refln_index_k 
 _refln_index_l 
 _refln_F_squared_calc 
 _refln_F_squared_meas 
 _refln_F_squared_sigma 
 _refln_observed_status 
   4   0   0    18058.05    17801.63    563.46 o 
   6   0   0    18141.54    18194.06    579.87 o 
   8   0   0     6515.62     6378.90    216.28 o 
  10   0   0       25.87       23.04     29.08 o 
  12   0   0     7418.31     6904.26    341.88 o 
  14   0   0     2597.65     2664.05    179.99 o 
  16   0   0     4627.60     4516.46    251.09 o 
  18   0   0     3470.41     3352.82    216.25 o 
  20   0   0      677.06      617.46     91.65 o 
  22   0   0      149.52       67.93     70.01 o 
  24   0   0      103.64      119.99     83.52 o 
  26   0   0       84.68      298.67    109.34 o 
   3   1   0    11680.90    11126.32    224.39 o 
   5   1   0     1212.04     1205.74     35.17 o 
   7   1   0     1864.56     1601.79     44.50 o 
   9   1   0    12840.80    12199.31    357.36 o 
  11   1   0       20.32        3.29     17.82 o 
  13   1   0     2926.37     2894.82    105.36 o 
  15   1   0     4441.94     4505.56    154.46 o 
  17   1   0     1642.59     1670.71     86.82 o 
  19   1   0     2259.07     2383.78    122.42 o 
  21   1   0      161.95       94.43     49.50 o 
  23   1   0      271.35      241.69     61.04 o 
  25   1   0       92.00       94.84     64.96 o 
  27   1   0      119.82      203.73     77.42 o 
   0   2   0    14532.19    14071.47    445.07 o 
   2   2   0      159.17      209.78     12.59 o 
   4   2   0      192.09      179.53     19.67 o 
   6   2   0     8059.33     8190.86    170.53 o 
   8   2   0     5106.41     5123.30    134.69 o 
  10   2   0     2252.82     2063.22     80.04 o 
  12   2   0      698.13      728.03     47.01 o 
  14   2   0     3262.68     3117.04    113.51 o 
  16   2   0      472.24      551.98     61.29 o 
  18   2   0     1133.34     1204.44     74.96 o 
  20   2   0     1805.24     2066.83    106.38 o 
  22   2   0      190.35      156.44     55.11 o 
  24   2   0      210.62       43.14     57.39 o 
  26   2   0      184.55      130.67     70.70 o 
   1   3   0     3892.65     3229.16     74.57 o 
   3   3   0     7383.26     6697.09    156.53 o 
   5   3   0    12387.57    12261.33    264.95 o 
   7   3   0     2546.72     2337.12     74.97 o 
   9   3   0     6273.01     5845.02    204.04 o 
  11   3   0     3690.78     3609.74    123.50 o 
  13   3   0      785.55      928.78     73.17 o 
  15   3   0     1359.12     1608.75    131.35 o 
  17   3   0      315.95      401.43     45.00 o 
  19   3   0     1065.10     1322.97     81.86 o 
  21   3   0      898.19     1003.06     89.85 o 
  23   3   0      477.06      489.00     99.94 o 
  25   3   0       94.60       98.78     64.50 o 
   0   4   0       39.50       19.19     17.55 o 
   2   4   0       12.44       14.20     10.76 o 
   4   4   0     2791.65     2596.98     69.82 o 
   6   4   0    12705.82    13247.52    353.33 o 
   8   4   0     7064.87     6830.45    210.49 o 
  10   4   0     3122.58     2885.21    102.80 o 
  12   4   0     2203.06     2241.63    111.76 o 
  14   4   0     3864.26     3451.15    143.84 o 
  16   4   0      743.21      915.92     97.24 o 
  18   4   0      786.50      943.65     79.90 o 
  20   4   0      754.94      747.74     77.22 o 
  22   4   0      211.14      286.29     64.53 o 
  24   4   0      142.75       75.85     61.79 o 
  26   4   0      236.25      136.53     76.87 o 
   1   5   0      768.38      858.13     41.11 o 
   3   5   0       52.21       40.96     16.80 o 
   5   5   0    24493.91    26601.88    850.03 o 
   7   5   0     2498.46     2384.69     88.75 o 
   9   5   0     3514.62     3588.08    124.87 o 
  11   5   0     2968.89     3108.93    113.65 o 
  13   5   0     1989.70     2064.44    110.56 o 
  15   5   0       53.46       84.32     38.08 o 
  17   5   0      283.98      271.85     51.11 o 
  19   5   0        5.93      -39.82     39.82 o 
  21   5   0      204.74      212.55     58.72 o 
  23   5   0      119.58      188.11     66.00 o 
  25   5   0       23.20       17.70     81.41 o 
   0   6   0     2247.08     1953.64    118.09 o 
   2   6   0     1881.59     1639.72    107.22 o 
   4   6   0     2225.11     2137.23     82.61 o 
   6   6   0     3059.99     3189.57    125.90 o 
   8   6   0      784.46      801.13     52.34 o 
  10   6   0      460.39      466.56     42.15 o 
  12   6   0      616.37      720.18     54.51 o 
  14   6   0     2090.05     2172.11    118.68 o 
  16   6   0        2.82       14.25     40.41 o 
  18   6   0       23.71       70.62     59.67 o 
  20   6   0       38.26       10.10     46.26 o 
  22   6   0        5.38       26.00     57.50 o 
  24   6   0        5.60      -24.29     64.29 o 
   1   7   0        3.12      -28.56     28.56 o 
   3   7   0      779.93      633.49    102.74 o 
   5   7   0       66.99       34.10     32.23 o 
   7   7   0       54.19       42.09     33.79 o 
   9   7   0      328.77      290.36     37.80 o 
  11   7   0      184.66      141.77     34.78 o 
  13   7   0      670.69      574.14     53.81 o 
  15   7   0     1665.96     1533.13    102.09 o 
  17   7   0        0.69      -31.97     43.54 o 
  19   7   0       18.99       68.07     49.34 o 
  21   7   0        1.77       -9.86     62.02 o 
  23   7   0       25.26      -20.07     63.76 o 
   0   8   0     1492.77     1569.71    121.35 o 
   2   8   0        1.80      -21.47     24.90 o 
   4   8   0       18.80       41.04     27.64 o 
   6   8   0      358.77      356.18     39.54 o 
   8   8   0       19.92       27.16     29.11 o 
  10   8   0       27.05       29.02     31.21 o 
  12   8   0      197.62      122.31     37.11 o 
  14   8   0      346.95      309.20     50.20 o 
  16   8   0      431.44      387.80     63.46 o 
  18   8   0        5.55       35.31     48.79 o 
  20   8   0        7.43       42.82     59.99 o 
  22   8   0        8.48       73.38     65.35 o 
   1   9   0       22.10       47.64     70.06 o 
   3   9   0       28.40       18.54     45.01 o 
   5   9   0       11.55       10.13     29.53 o 
   7   9   0        5.02       -1.65     30.11 o 
   9   9   0        6.51       15.85     29.87 o 
  11   9   0      166.94      195.16     43.33 o 
  13   9   0       35.75       -1.62     38.15 o 
  15   9   0       57.07      124.49     46.44 o 
  17   9   0        1.37      -45.91     70.25 o 
  19   9   0       16.53       -6.47     58.96 o 
  21   9   0       16.13       56.73     67.12 o 
   0  10   0      231.06      210.38     59.26 o 
   2  10   0      748.87      722.96     64.21 o 
   4  10   0       10.33       21.87     39.10 o 
   6  10   0        8.33      -18.20     33.64 o 
   8  10   0       23.26      -35.20     35.20 o 
  10  10   0      160.70      115.36     47.97 o 
  12  10   0       33.33       -2.20     36.54 o 
  14  10   0      119.07      108.65     47.99 o 
  16  10   0        0.04       41.78     54.52 o 
  18  10   0        6.44       90.51     61.74 o 
  20  10   0       16.46       19.81     67.78 o 
   1  11   0       41.19       90.74     40.56 o 
   3  11   0       69.76       82.12     40.55 o 
   5  11   0       39.59       70.77     41.40 o 
   7  11   0        3.44      -18.21     37.95 o 
   9  11   0        5.56      -15.79     43.01 o 
  11  11   0        0.96       21.61     43.74 o 
  13  11   0       70.74      131.02     47.48 o 
  15  11   0       55.65       51.82     53.41 o 
  17  11   0       27.68       40.12     64.83 o 
  19  11   0        1.77        2.83     66.85 o 
   0  12   0      667.46      407.26    131.28 o 
   2  12   0      119.97       55.78     43.26 o 
   4  12   0        0.73       24.61     44.84 o 
   6  12   0       48.37       28.51     46.23 o 
   8  12   0       27.93       45.12     49.76 o 
  10  12   0        0.27      -17.73     45.86 o 
  12  12   0      108.96       74.58     53.04 o 
  14  12   0       21.28      108.59     79.48 o 
  16  12   0       21.87       17.85     59.86 o 
  18  12   0        0.76       85.86     65.85 o 
   1  13   0       80.37      123.12     49.72 o 
   3  13   0       58.05       85.44     67.11 o 
   5  13   0      126.79       51.15     52.61 o 
   7  13   0      200.52      195.05     85.22 o 
   9  13   0      150.15      143.99     55.99 o 
  11  13   0        0.83      -25.87     54.58 o 
  13  13   0       96.32      115.74     67.90 o 
  15  13   0       25.35       -9.39     66.04 o 
   0  14   0       51.73       42.45     70.36 o 
   2  14   0        6.85       70.00     53.33 o 
   4  14   0      148.14      255.15     64.75 o 
   6  14   0      128.10      128.58     59.81 o 
   8  14   0      130.70      154.47     63.23 o 
  10  14   0       20.03      113.43     66.33 o 
  12  14   0       58.37       55.25     67.47 o 
  14  14   0       44.95      159.32     78.57 o 
   1  15   0        0.46       27.39     58.40 o 
   3  15   0       50.06       93.44     61.07 o 
   5  15   0       72.63      124.66     65.95 o 
   7  15   0       62.89      142.68     65.23 o 
   9  15   0       23.53       79.78     71.55 o 
   0  16   0       12.76      128.16    127.44 o 
   2  16   0        0.91       35.04     69.05 o 
   4  16   0       29.25      105.95     97.52 o 
   1   1   1      152.98      150.76      6.09 o 
   2   1   1      612.86      589.57     13.04 o 
   3   1   1     5862.97     5919.87     90.71 o 
   4   1   1        1.02       -5.50      5.50 o 
   5   1   1      245.51      211.78     11.10 o 
   6   1   1      439.70      438.01     15.30 o 
   7   1   1      261.69      279.02     17.92 o 
   8   1   1      541.04      650.80     24.94 o 
   9   1   1        2.78      -10.05     10.05 o 
  10   1   1       50.26       51.60     12.89 o 
  11   1   1        3.02       -4.45     12.29 o 
  12   1   1      847.88      960.09     37.45 o 
  13   1   1      865.73      905.00     38.16 o 
  14   1   1       10.74      -15.46     15.69 o 
  15   1   1       71.71       56.12     19.32 o 
  16   1   1       23.60       21.18     20.20 o 
  17   1   1      239.04      180.83     25.13 o 
  18   1   1       43.99       35.44     22.53 o 
  19   1   1        3.76        9.92     22.82 o 
  20   1   1        1.87        0.56     27.55 o 
  21   1   1       26.31       39.60     30.25 o 
  22   1   1       29.66       49.96     34.92 o 
  23   1   1        6.18       -9.77     37.71 o 
  24   1   1        2.88      -16.63     39.51 o 
  25   1   1       10.50       43.63     41.99 o 
  26   1   1        1.63       46.56     53.61 o 
  27   1   1        1.28      -46.32     54.74 o 
   0   2   1    17494.16    16868.77    376.35 o 
   1   2   1     9657.33     9262.29    147.81 o 
   2   2   1      737.20      667.92     16.06 o 
   3   2   1     9578.58     9194.23    139.99 o 
   4   2   1       59.41       50.72      8.37 o 
   5   2   1     1373.43     1458.10     27.67 o 
   6   2   1      726.32      751.83     20.48 o 
   7   2   1       19.98       -0.84      8.93 o 
   8   2   1       10.55        7.63     11.30 o 
   9   2   1       53.84       45.73     13.67 o 
  10   2   1      245.05      293.35     22.93 o 
  11   2   1      806.45      823.43     35.63 o 
  12   2   1      931.69     1037.47     39.73 o 
  13   2   1      413.84      444.43     27.38 o 
  14   2   1      732.68      839.91     37.86 o 
  15   2   1      120.09      120.13     21.15 o 
  16   2   1     1058.42     1193.90     49.36 o 
  17   2   1      154.48      125.01     26.31 o 
  18   2   1       74.61        7.85     22.22 o 
  19   2   1       12.09       10.41     24.10 o 
  20   2   1       14.01       10.38     28.26 o 
  21   2   1       67.47       50.48     30.62 o 
  22   2   1        5.51       22.62     34.19 o 
  23   2   1        3.73       13.45     38.75 o 
  24   2   1       40.96       11.05     40.95 o 
  25   2   1        0.62       47.04     45.42 o 
  26   2   1        8.56      -37.13     50.12 o 
  27   2   1       12.27        6.01     57.69 o 
   1   3   1     4843.92     4553.87     76.36 o 
   2   3   1     4244.32     4133.24     70.29 o 
   3   3   1     5680.64     5348.37     84.57 o 
   4   3   1      238.18      250.28     13.74 o 
   5   3   1      847.36      775.06     21.56 o 
   6   3   1      194.32      230.00     13.53 o 
   7   3   1     3459.90     3537.30     71.41 o 
   8   3   1       15.01       20.34     11.62 o 
   9   3   1     2641.31     2631.51     66.62 o 
  10   3   1      459.78      525.02     29.22 o 
  11   3   1     1195.19     1160.21     46.14 o 
  12   3   1      115.05      170.44     22.52 o 
  13   3   1     1504.67     1573.18     58.51 o 
  14   3   1        3.63       13.74     19.07 o 
  15   3   1     2413.77     2618.81     85.36 o 
  16   3   1      857.99      870.63     51.33 o 
  17   3   1       35.56       -0.42     25.69 o 
  18   3   1      117.63       69.00     27.70 o 
  19   3   1       80.05       99.38     30.51 o 
  20   3   1       12.46       41.56     31.15 o 
  21   3   1       10.51       90.43     36.72 o 
  22   3   1       47.04       48.34     37.09 o 
  23   3   1       44.72       65.88     40.46 o 
  24   3   1        0.07       53.43     42.30 o 
  25   3   1       31.02       76.22     51.50 o 
  26   3   1        0.55       23.56     53.82 o 
   0   4   1      167.38      199.43     15.40 o 
   1   4   1      234.34      245.23     12.53 o 
   2   4   1     2820.74     2741.37     48.86 o 
   3   4   1      302.28      313.35     14.19 o 
   4   4   1     4874.92     4873.00     79.76 o 
   5   4   1      260.10      239.99     15.34 o 
   6   4   1     7610.84     7949.32    161.18 o 
   7   4   1      703.78      741.31     28.92 o 
   8   4   1     6099.32     6319.49    138.54 o 
   9   4   1       69.99       68.14     15.70 o 
  10   4   1     3386.83     3281.31     80.52 o 
  11   4   1       25.77       47.76     17.99 o 
  12   4   1     1003.56     1009.59     45.08 o 
  13   4   1       35.46       29.41     28.25 o 
  14   4   1     1250.44     1258.63     54.58 o 
  15   4   1      439.82      375.32     32.83 o 
  16   4   1      150.29      150.21     27.28 o 
  17   4   1       87.30      107.07     28.33 o 
  18   4   1        3.91       12.44     25.95 o 
  19   4   1       13.99      -26.92     27.55 o 
  20   4   1      179.08      148.40     33.83 o 
  21   4   1        2.24        9.22     34.05 o 
  22   4   1       71.52       56.35     38.25 o 
  23   4   1        5.11       19.93     41.26 o 
  24   4   1       64.25      123.28     49.13 o 
  25   4   1        1.96       43.30     49.74 o 
  26   4   1       26.53       33.11     55.24 o 
   1   5   1       43.76       25.79     11.59 o 
   2   5   1       57.08       45.21     19.34 o 
   3   5   1      144.90       98.41     14.54 o 
   4   5   1     1934.70     2260.37     61.03 o 
   5   5   1     5576.94     5376.08    113.69 o 
   6   5   1      304.63      309.15     23.11 o 
   7   5   1     3413.15     3375.15     86.55 o 
   8   5   1        0.90        2.96     14.33 o 
   9   5   1      928.43      840.07     36.41 o 
  10   5   1       22.79       16.65     17.17 o 
  11   5   1     1061.30     1115.98     44.09 o 
  12   5   1        0.16      -17.12     17.12 o 
  13   5   1     1121.02     1176.06     77.51 o 
  14   5   1       86.95       60.95     25.53 o 
  15   5   1       41.93       87.52     27.88 o 
  16   5   1      128.08       83.67     31.57 o 
  17   5   1       17.09      -24.42     27.09 o 
  18   5   1        3.78      -26.46     26.46 o 
  19   5   1      268.60      248.66     39.66 o 
  20   5   1       15.07        8.26     33.64 o 
  21   5   1      248.26      217.63     44.83 o 
  22   5   1        0.72       17.68     38.41 o 
  23   5   1      133.12       54.63     43.58 o 
  24   5   1       14.35       78.19     48.28 o 
  25   5   1       54.37       -8.81     48.38 o 
   0   6   1     1679.02     1447.48     93.69 o 
   1   6   1       20.64      -10.59     14.21 o 
   2   6   1      427.23      324.81     22.79 o 
   3   6   1       88.33       89.06     17.36 o 
   4   6   1     4698.48     4646.66    119.12 o 
   5   6   1      219.67      297.20     25.13 o 
   6   6   1     5433.66     5497.98    124.53 o 
   7   6   1        0.79      -13.81     15.73 o 
   8   6   1     2063.15     1989.42     66.65 o 
   9   6   1       36.87       -0.69     16.86 o 
  10   6   1     1783.68     1766.54     59.51 o 
  11   6   1       93.84       99.63     21.57 o 
  12   6   1     2207.63     2240.31     99.77 o 
  13   6   1      429.26      358.52     30.59 o 
  14   6   1      963.16      970.58     53.97 o 
  15   6   1      768.29      737.02     49.18 o 
  16   6   1       26.40       47.94     29.52 o 
  17   6   1      328.57      263.52     44.63 o 
  18   6   1      554.82      542.03     54.19 o 
  19   6   1        3.22      -32.53     32.53 o 
  20   6   1      342.35      298.54     44.83 o 
  21   6   1        6.90      -13.14     37.09 o 
  22   6   1      356.50      265.11     50.44 o 
  23   6   1        0.00      -37.10     43.32 o 
  24   6   1       78.41      144.31     52.65 o 
  25   6   1        4.05       17.93     52.27 o 
   1   7   1     2243.80     2272.05     74.46 o 
   2   7   1      438.15      507.91     31.71 o 
   3   7   1     1095.38     1151.33     46.28 o 
   4   7   1      662.15      726.23     49.71 o 
   5   7   1     4705.92     4831.68    126.88 o 
   6   7   1      563.79      628.45     35.46 o 
   7   7   1     2143.43     2123.61     76.53 o 
   8   7   1       51.77       11.86     18.30 o 
   9   7   1     1477.06     1561.04     55.95 o 
  10   7   1      100.21       87.46     31.08 o 
  11   7   1     1187.90     1169.15     49.29 o 
  12   7   1      100.64       58.99     23.13 o 
  13   7   1     1740.62     1823.16     89.05 o 
  14   7   1       10.08        0.01     24.61 o 
  15   7   1      208.59      236.56     38.52 o 
  16   7   1       68.51       20.29     30.68 o 
  17   7   1      381.75      360.87     43.48 o 
  18   7   1        1.17        5.01     34.35 o 
  19   7   1      451.29      462.65     50.10 o 
  20   7   1       32.31      -20.99     36.44 o 
  21   7   1      422.29      462.99     54.50 o 
  22   7   1        3.87       -7.08     44.59 o 
  23   7   1       97.08      205.83     54.77 o 
  24   7   1        6.05       14.11     51.49 o 
   0   8   1     2226.84     2325.44    109.14 o 
   1   8   1       29.25        6.58     19.26 o 
   2   8   1     3896.21     3851.49    106.02 o 
   3   8   1      392.52      405.09     51.22 o 
   4   8   1     1070.67     1024.40     54.28 o 
   5   8   1       32.20        8.54     18.86 o 
   6   8   1      598.26      596.97     38.12 o 
   7   8   1       35.54       27.22     20.25 o 
   8   8   1      374.16      342.43     29.50 o 
   9   8   1        1.93      -19.65     19.65 o 
  10   8   1      401.82      352.83     31.98 o 
  11   8   1        2.59      -12.30     22.44 o 
  12   8   1      114.27       93.71     25.72 o 
  13   8   1      311.46      253.36     32.35 o 
  14   8   1     1024.59      982.27     57.59 o 
  15   8   1      152.08      154.07     32.23 o 
  16   8   1      409.60      441.25     69.92 o 
  17   8   1      100.75       37.82     36.63 o 
  18   8   1      303.49      363.76     47.51 o 
  19   8   1        8.45        9.29     36.52 o 
  20   8   1      398.45      391.30     53.14 o 
  21   8   1       36.56       36.24     45.01 o 
  22   8   1       82.21       94.71     50.01 o 
  23   8   1        0.15      -42.92     50.01 o 
   1   9   1     5273.42     5187.64    159.53 o 
   2   9   1      173.73      138.82     35.14 o 
   3   9   1     1800.46     1852.09     71.96 o 
   4   9   1       80.98       54.71     27.08 o 
   5   9   1      341.69      279.24     35.22 o 
   6   9   1       19.57       13.61     23.47 o 
   7   9   1      565.58      627.61     41.39 o 
   8   9   1        0.53      -12.95     23.26 o 
   9   9   1      286.84      316.66     45.90 o 
  10   9   1      140.83      103.79     25.81 o 
  11   9   1      188.95      234.76     38.12 o 
  12   9   1        0.02      -25.04     25.04 o 
  13   9   1      454.03      506.28     41.08 o 
  14   9   1       23.36       64.01     30.46 o 
  15   9   1     1007.96     1069.02     57.62 o 
  16   9   1        8.24       -1.02     33.92 o 
  17   9   1      234.70      279.73     46.28 o 
  18   9   1       23.83       79.25     39.63 o 
  19   9   1      327.95      312.10     51.23 o 
  20   9   1       31.96       53.09     46.11 o 
  21   9   1       38.80       39.43     49.01 o 
  22   9   1        0.01       52.83     52.48 o 
   0  10   1     4929.85     5183.77    200.97 o 
   1  10   1     1141.31     1052.55     58.64 o 
   2  10   1     1149.03     1235.01     62.90 o 
   3  10   1       15.36       37.37     25.65 o 
   4  10   1      430.04      453.46     43.90 o 
   5  10   1       18.84       -2.70     24.80 o 
   6  10   1      614.08      661.34     48.17 o 
   7  10   1       32.62       18.33     24.52 o 
   8  10   1      657.92      692.69     43.40 o 
   9  10   1       35.99       -8.23     25.00 o 
  10  10   1      286.95      320.05     35.06 o 
  11  10   1        0.36      -18.01     31.81 o 
  12  10   1      272.50      382.53     57.52 o 
  13  10   1        0.74       -5.53     29.11 o 
  14  10   1      391.53      365.09     39.63 o 
  15  10   1        0.34      -32.47     32.47 o 
  16  10   1      343.70      419.54     45.88 o 
  17  10   1       10.92       20.51     42.00 o 
  18  10   1      263.18      234.56     50.41 o 
  19  10   1        3.65       56.17     46.82 o 
  20  10   1       61.26      123.94     54.08 o 
  21  10   1       17.86       22.67     52.39 o 
   1  11   1     1589.83     1688.89     83.63 o 
   2  11   1       76.97       27.90     32.19 o 
   3  11   1       86.68       37.96     28.44 o 
   4  11   1        3.09       -6.97     26.73 o 
   5  11   1      555.57      599.58     48.50 o 
   6  11   1       11.29       -5.37     27.93 o 
   7  11   1      615.54      640.78     66.85 o 
   8  11   1       69.66      114.16     32.06 o 
   9  11   1      385.50      385.97     43.09 o 
  10  11   1      119.19       51.84     29.88 o 
  11  11   1       76.21       11.38     29.98 o 
  12  11   1       35.93       27.92     31.35 o 
  13  11   1      259.06      247.40     42.57 o 
  14  11   1        1.77       83.57     37.91 o 
  15  11   1       93.29      105.12     41.76 o 
  16  11   1        0.11       16.01     40.22 o 
  17  11   1      231.25      185.00     50.01 o 
  18  11   1       21.85        7.67     49.83 o 
  19  11   1      162.79      144.15     55.99 o 
  20  11   1       22.32      102.42     55.95 o 
   0  12   1      568.20      569.91     77.83 o 
   1  12   1      345.13      257.38     36.19 o 
   2  12   1       59.20      135.00     33.11 o 
   3  12   1       24.61      -10.90     28.99 o 
   4  12   1      218.88      185.23     49.21 o 
   5  12   1       21.81       -7.84     29.94 o 
   6  12   1      211.51      305.33     40.71 o 
   7  12   1       22.45       95.97     33.48 o 
   8  12   1      467.83      453.40     48.92 o 
   9  12   1        9.20       -5.44     33.64 o 
  10  12   1      131.05      169.19     38.17 o 
  11  12   1        5.66       66.87     35.76 o 
  12  12   1      109.42      117.66     39.98 o 
  13  12   1        0.16       -7.20     37.28 o 
  14  12   1       56.27       55.05     39.98 o 
  15  12   1        3.47       76.56     44.92 o 
  16  12   1       61.55       66.98     48.30 o 
  17  12   1       11.67       34.98     52.31 o 
  18  12   1       48.62      -48.69     52.08 o 
   1  13   1        1.85       45.36     33.67 o 
   2  13   1        0.93       43.59     33.45 o 
   3  13   1       63.10       88.43     35.53 o 
   4  13   1        2.77       34.67     33.91 o 
   5  13   1       70.33       74.59     36.93 o 
   6  13   1        2.94       39.96     35.38 o 
   7  13   1      206.96      228.06     46.56 o 
   8  13   1       10.52       82.99     39.90 o 
   9  13   1      194.99      206.80     45.26 o 
  10  13   1        5.83        1.37     38.93 o 
  11  13   1       75.70       92.49     43.59 o 
  12  13   1        1.03      -12.77     40.48 o 
  13  13   1       17.31       44.33     47.99 o 
  14  13   1        6.73       24.25     48.17 o 
  15  13   1       18.38        7.01     48.09 o 
  16  13   1        3.45       12.75     72.23 o 
   0  14   1        0.67       79.53     53.49 o 
   1  14   1        0.22      -13.03     35.46 o 
   2  14   1       68.75       61.25     38.40 o 
   3  14   1        0.10       53.03     38.79 o 
   4  14   1       84.37       69.08     41.10 o 
   5  14   1       10.71      -22.75     38.23 o 
   6  14   1      153.86      179.08     45.14 o 
   7  14   1        0.55      -39.08     39.08 o 
   8  14   1       77.75       86.42     42.98 o 
   9  14   1        0.34       53.45     42.88 o 
  10  14   1      102.22       65.18     44.42 o 
  11  14   1        3.19       63.16     49.81 o 
  12  14   1       23.63       31.22     49.54 o 
  13  14   1        1.57       67.49     53.83 o 
   1  15   1       48.54       16.19     40.89 o 
   2  15   1        2.69       20.61     42.90 o 
   3  15   1       16.23        6.76     41.94 o 
   4  15   1       26.84       38.78     45.43 o 
   5  15   1      117.89      189.25     50.72 o 
   6  15   1        9.98       13.42     45.84 o 
   7  15   1       36.05       29.46     46.09 o 
   8  15   1        0.21       -4.17     49.42 o 
   9  15   1       15.49      127.83     53.90 o 
  10  15   1        0.29       -0.84     51.96 o 
   0  16   1       26.18       46.95     66.89 o 
   1  16   1        0.05        9.79     47.91 o 
   2  16   1        0.15       50.96     48.46 o 
   3  16   1        2.45       43.19     52.20 o 
   4  16   1        7.29       34.78     52.28 o 
   5  16   1        1.19       38.65     54.80 o 
   0   0   2    19148.78    18440.61   1194.32 o 
   1   0   2    33127.91    32074.57   1168.58 o 
   2   0   2    61960.00    62826.34   1763.94 o 
   3   0   2        0.27       -9.54      9.54 o 
   4   0   2    11698.49    11493.41    277.93 o 
   5   0   2     1555.20     1619.74     43.59 o 
   6   0   2     2543.78     2412.66     62.61 o 
   7   0   2      187.41      172.91     23.98 o 
   8   0   2     3635.31     3433.80     94.72 o 
   9   0   2     3016.60     3616.39    117.53 o 
  10   0   2     2163.93     2161.53     81.01 o 
  11   0   2        0.86       -2.86     20.94 o 
  12   0   2     3526.45     3399.24    132.83 o 
  13   0   2        0.02      -18.67     26.62 o 
  14   0   2     5423.43     5311.31    196.30 o 
  15   0   2      252.34      222.00     48.16 o 
  16   0   2     3637.32     3587.33    148.75 o 
  17   0   2        4.83        4.93     37.24 o 
  18   0   2     1940.16     1664.67    103.53 o 
  19   0   2       80.92       86.99     39.59 o 
  20   0   2      318.48      387.92     53.75 o 
  21   0   2       35.62       -6.34     41.63 o 
  22   0   2      349.19      242.94     56.07 o 
  23   0   2       11.27       37.05     55.75 o 
  24   0   2      289.29       48.23     68.45 o 
  25   0   2        3.36        8.76     69.30 o 
  26   0   2      130.67       70.21     85.03 o 
   1   1   2    16928.20    16069.83    295.20 o 
   2   1   2    19695.75    19071.36    335.57 o 
   3   1   2     1055.75     1002.76     23.51 o 
   4   1   2      289.68      287.74     13.22 o 
   5   1   2     5207.04     4799.08     80.56 o 
   6   1   2        0.60       -2.30      7.27 o 
   7   1   2     6600.79     6594.73    113.68 o 
   8   1   2      387.26      466.26     19.47 o 
   9   1   2       76.73       29.00     12.56 o 
  10   1   2      769.77      909.46     34.01 o 
  11   1   2     4623.79     4687.25    107.75 o 
  12   1   2      588.63      649.79     43.42 o 
  13   1   2     3170.83     3086.10     83.79 o 
  14   1   2       66.50       47.47     20.78 o 
  15   1   2     2111.78     2264.88     76.52 o 
  16   1   2       13.44       -3.76     21.85 o 
  17   1   2     2659.95     2736.93     91.25 o 
  18   1   2      169.89      125.09     29.40 o 
  19   1   2      298.53      331.95     36.64 o 
  20   1   2      198.69      213.53     38.35 o 
  21   1   2      602.93      661.51     49.75 o 
  22   1   2       17.01      -34.24     34.24 o 
  23   1   2      165.26      200.08     58.06 o 
  24   1   2        0.15       -7.83     44.14 o 
  25   1   2      176.36      145.16     54.73 o 
  26   1   2        1.46        0.00     51.30 o 
   0   2   2     3265.15     3448.09     88.01 o 
   1   2   2      201.04      215.42     10.21 o 
   2   2   2    16883.04    15905.01    245.31 o 
   3   2   2     2031.75     2052.78     37.87 o 
   4   2   2     7746.52     7373.90    113.89 o 
   5   2   2        8.06        0.29      6.53 o 
   6   2   2     2468.63     2333.32     44.26 o 
   7   2   2      127.59      148.15     15.68 o 
   8   2   2     4255.20     3966.37     81.85 o 
   9   2   2       85.57       91.53     15.28 o 
  10   2   2     4410.74     4092.95     95.19 o 
  11   2   2        8.51        0.58     15.22 o 
  12   2   2     1076.08     1146.33     54.71 o 
  13   2   2      751.37      780.69     39.52 o 
  14   2   2     1088.80     1135.02     49.49 o 
  15   2   2       30.24       -8.64     30.18 o 
  16   2   2     1721.49     1837.31     69.72 o 
  17   2   2       54.50       45.08     25.16 o 
  18   2   2      294.37      208.36     38.35 o 
  19   2   2       71.70       50.85     29.46 o 
  20   2   2      445.86      448.15     53.50 o 
  21   2   2       34.29       45.09     34.10 o 
  22   2   2      433.31      426.26     45.09 o 
  23   2   2        0.15       13.23     40.50 o 
  24   2   2      152.85       61.64     48.25 o 
  25   2   2        0.03      -11.76     51.07 o 
  26   2   2       99.92      157.93     71.36 o 
   1   3   2     6210.25     5790.80     92.83 o 
   2   3   2       97.30      112.84      8.79 o 
   3   3   2    19392.88    18896.32    291.77 o 
   4   3   2     2758.74     2761.49     46.23 o 
   5   3   2     4919.68     4520.31     76.00 o 
   6   3   2      560.19      635.70     21.50 o 
   7   3   2    13842.02    14104.34    245.31 o 
   8   3   2        0.20      -12.06     12.06 o 
   9   3   2     3978.43     3809.31     89.56 o 
  10   3   2      166.26      178.45     27.56 o 
  11   3   2     2330.22     2319.83     83.03 o 
  12   3   2       73.31       29.35     18.38 o 
  13   3   2     1855.86     1806.11     64.35 o 
  14   3   2        0.47       -2.13     19.47 o 
  15   3   2      751.82      774.41     42.48 o 
  16   3   2        2.27      -22.20     22.20 o 
  17   3   2      118.56      133.33     28.48 o 
  18   3   2      430.60      448.12     38.94 o 
  19   3   2      854.74      859.98     60.80 o 
  20   3   2        0.00       19.61     34.95 o 
  21   3   2      594.65      662.93     70.48 o 
  22   3   2        1.47      -35.22     36.32 o 
  23   3   2      147.29      123.29     45.31 o 
  24   3   2        5.78      -45.91     45.91 o 
  25   3   2      204.98      255.47     60.81 o 
  26   3   2       14.24       46.69     54.63 o 
   0   4   2      673.06      682.74     28.24 o 
   1   4   2      294.07      294.38     12.95 o 
   2   4   2       48.92       20.53      8.33 o 
   3   4   2      889.52      962.37     26.18 o 
   4   4   2     5946.72     6011.37    109.15 o 
   5   4   2       81.55       87.85     12.21 o 
   6   4   2     7840.71     8054.04    155.91 o 
   7   4   2       98.17      118.53     15.44 o 
   8   4   2     3249.00     3310.85     76.58 o 
   9   4   2       18.69       -3.60     13.67 o 
  10   4   2     4208.03     4024.12    101.79 o 
  11   4   2       37.53       48.08     18.50 o 
  12   4   2     4201.87     4061.30    104.82 o 
  13   4   2       56.38       38.94     20.67 o 
  14   4   2       19.92      -13.98     20.29 o 
  15   4   2      630.72      613.78     54.27 o 
  16   4   2     1019.74      980.36     50.87 o 
  17   4   2      172.17      138.38     29.93 o 
  18   4   2      210.61      200.84     33.45 o 
  19   4   2       12.37        1.64     30.30 o 
  20   4   2      291.37      260.02     39.16 o 
  21   4   2        9.58       -4.89     34.10 o 
  22   4   2      521.76      430.21     66.36 o 
  23   4   2        2.56      -41.06     41.06 o 
  24   4   2      144.26      239.34     58.33 o 
  25   4   2       28.98       28.38     53.84 o 
  26   4   2       58.82       -0.59     56.77 o 
   1   5   2      164.27      131.07     14.28 o 
   2   5   2      374.58      401.59     21.18 o 
   3   5   2     1725.58     1729.30     46.34 o 
   4   5   2     2776.19     3226.35     73.34 o 
   5   5   2     1271.99     1244.45     49.55 o 
   6   5   2      667.94      804.44     35.37 o 
   7   5   2     5039.44     5155.15    111.42 o 
   8   5   2       65.99       93.18     17.37 o 
   9   5   2     1701.09     1708.92     53.98 o 
  10   5   2        4.37        8.35     16.39 o 
  11   5   2     1114.89     1263.20     54.11 o 
  12   5   2       77.02       80.53     23.82 o 
  13   5   2     1211.85     1279.78     58.68 o 
  14   5   2     1374.94     1531.97     66.39 o 
  15   5   2       38.64       59.92     25.72 o 
  16   5   2       15.78       22.23     25.36 o 
  17   5   2       89.35       59.76     28.51 o 
  18   5   2       14.74        8.65     30.18 o 
  19   5   2      427.18      508.28     47.98 o 
  20   5   2       11.95        4.30     34.59 o 
  21   5   2      153.14       46.04     40.53 o 
  22   5   2        3.06       -2.99     41.21 o 
  23   5   2       58.19       33.20     45.62 o 
  24   5   2       14.33       27.91     51.99 o 
  25   5   2      128.42      140.06     58.02 o 
   0   6   2     1760.08     1787.12    105.90 o 
   1   6   2      246.73      223.68     26.41 o 
   2   6   2     1475.91     1423.75     67.32 o 
   3   6   2      595.49      626.33     29.74 o 
   4   6   2      993.18     1017.41     41.67 o 
   5   6   2      194.88      215.54     21.36 o 
   6   6   2      153.96      111.79     19.66 o 
   7   6   2        1.12       10.82     17.05 o 
   8   6   2      225.34      245.09     24.92 o 
   9   6   2        0.27       -2.16     17.19 o 
  10   6   2      370.34      411.64     28.73 o 
  11   6   2       61.95       52.89     20.27 o 
  12   6   2      575.58      571.98     34.28 o 
  13   6   2        8.06       21.43     22.56 o 
  14   6   2       20.01       -5.15     27.80 o 
  15   6   2      608.18      547.95     54.94 o 
  16   6   2      605.40      627.64     46.87 o 
  17   6   2       58.93       -4.00     30.79 o 
  18   6   2      113.22      104.15     35.17 o 
  19   6   2        0.00       -5.39     33.41 o 
  20   6   2       36.92      -16.39     42.44 o 
  21   6   2        9.40       36.67     41.76 o 
  22   6   2       43.32       20.86     46.36 o 
  23   6   2        0.02        3.15     49.48 o 
  24   6   2       18.32       15.99     53.87 o 
  25   6   2        3.81      -45.26     56.28 o 
   1   7   2     1168.26     1261.28     58.05 o 
   2   7   2      202.59      139.48     28.69 o 
   3   7   2      262.58      267.81     25.74 o 
   4   7   2      194.42      184.57     22.16 o 
   5   7   2       82.88       61.74     21.54 o 
   6   7   2      219.85      201.69     24.33 o 
   7   7   2       59.33       83.93     20.68 o 
   8   7   2       15.18      -15.64     21.72 o 
   9   7   2       82.91       35.49     21.77 o 
  10   7   2       10.35       10.42     20.52 o 
  11   7   2      205.41      183.42     24.96 o 
  12   7   2       26.36      -18.62     22.09 o 
  13   7   2      159.02      141.94     26.79 o 
  14   7   2       10.50       37.51     24.60 o 
  15   7   2      547.08      520.97     52.31 o 
  16   7   2      272.61      172.18     41.34 o 
  17   7   2      158.64      141.39     36.74 o 
  18   7   2       13.56       -7.33     33.93 o 
  19   7   2       18.81       28.34     38.44 o 
  20   7   2        0.26      -31.66     39.81 o 
  21   7   2       14.15       42.13     46.07 o 
  22   7   2        9.86       39.99     46.75 o 
  23   7   2        3.52       41.71     64.20 o 
  24   7   2        0.04        3.42     54.86 o 
   0   8   2      250.29      187.28     58.89 o 
   1   8   2        7.01        5.36     20.91 o 
   2   8   2     2229.36     2254.77     90.52 o 
   3   8   2       55.13       69.38     20.58 o 
   4   8   2       55.26       25.71     19.38 o 
   5   8   2       54.28        0.88     18.98 o 
   6   8   2        1.06        1.44     20.07 o 
   7   8   2       26.25       20.14     21.06 o 
   8   8   2      467.29      512.16     36.62 o 
   9   8   2       25.39       33.97     23.00 o 
  10   8   2      207.33      214.61     35.57 o 
  11   8   2      105.17      101.79     25.10 o 
  12   8   2        0.95       36.01     24.33 o 
  13   8   2       81.61       86.40     26.26 o 
  14   8   2      309.63      312.17     48.00 o 
  15   8   2        6.62       18.39     38.33 o 
  16   8   2      101.43      109.07     36.00 o 
  17   8   2       59.12       27.96     36.49 o 
  18   8   2       59.02      112.21     42.62 o 
  19   8   2        7.09       24.52     42.13 o 
  20   8   2        0.66      -11.24     43.77 o 
  21   8   2        7.33        6.73     47.38 o 
  22   8   2        2.40       27.97     53.71 o 
  23   8   2       10.08      -37.41     53.95 o 
   1   9   2      525.70      564.84     38.04 o 
   2   9   2        5.16        4.66     21.12 o 
   3   9   2      125.68       89.29     24.26 o 
   4   9   2       47.22       36.98     22.98 o 
   5   9   2       71.04       17.78     24.23 o 
   6   9   2        5.05       -5.61     21.64 o 
   7   9   2       16.53       52.89     24.25 o 
   8   9   2        0.18       -5.14     23.53 o 
   9   9   2       19.09       -5.77     23.86 o 
  10   9   2        0.21      -13.62     24.63 o 
  11   9   2       17.03      -24.43     24.43 o 
  12   9   2       66.02       57.30     28.38 o 
  13   9   2        0.88       13.51     28.23 o 
  14   9   2        0.19       14.18     29.94 o 
  15   9   2        0.79       39.39     31.83 o 
  16   9   2       10.03       -2.21     34.28 o 
  17   9   2      123.81      144.23     44.82 o 
  18   9   2        1.07        6.71     42.57 o 
  19   9   2        5.95        8.50     45.06 o 
  20   9   2        0.00       34.07     49.28 o 
  21   9   2        0.47        2.93     50.10 o 
  22   9   2       16.25       64.53     58.27 o 
   0  10   2      132.35      138.08     39.22 o 
   1  10   2      178.05      170.16     30.30 o 
   2  10   2      113.94      117.63     27.71 o 
   3  10   2       88.43       96.91     26.93 o 
   4  10   2      142.21      137.39     28.52 o 
   5  10   2      112.24       64.25     25.01 o 
   6  10   2       12.85       19.22     24.61 o 
   7  10   2        6.54       12.76     25.19 o 
   8  10   2        2.71       39.80     27.35 o 
   9  10   2       69.05       53.02     28.39 o 
  10  10   2        4.69        3.05     28.40 o 
  11  10   2       14.53       13.75     29.09 o 
  12  10   2       16.35       20.33     31.13 o 
  13  10   2       28.88       41.55     33.26 o 
  14  10   2        9.57       22.61     35.02 o 
  15  10   2        9.29       37.72     38.40 o 
  16  10   2       29.47        1.82     41.08 o 
  17  10   2        0.36       11.12     43.86 o 
  18  10   2        3.71      -15.89     53.06 o 
  19  10   2        1.36        6.83     48.44 o 
  20  10   2        5.59       13.65     50.56 o 
  21  10   2        0.70       44.57     59.27 o 
   1  11   2      131.79       90.04     30.00 o 
   2  11   2        2.26       17.68     27.88 o 
   3  11   2       12.22       32.05     30.41 o 
   4  11   2       79.85      120.20     31.14 o 
   5  11   2        1.81      -26.03     26.03 o 
   6  11   2       80.94       46.37     29.22 o 
   7  11   2        5.12        0.03     27.56 o 
   8  11   2        7.13       16.12     28.36 o 
   9  11   2        8.40       16.25     29.43 o 
  10  11   2        0.70       13.57     30.50 o 
  11  11   2       10.62        3.27     32.10 o 
  12  11   2        2.98       26.18     35.49 o 
  13  11   2       14.57       -1.45     36.38 o 
  14  11   2        1.09       16.25     40.64 o 
  15  11   2       61.18       -1.42     44.60 o 
  16  11   2        0.02      -42.60     42.60 o 
  17  11   2       27.05       -4.83     48.89 o 
  18  11   2        0.43       19.74     50.82 o 
  19  11   2        0.95       57.21     54.20 o 
   0  12   2      136.71      160.20     48.21 o 
   1  12   2      110.23       79.57     32.30 o 
   2  12   2       56.44       92.62     33.10 o 
   3  12   2       58.77       60.86     32.07 o 
   4  12   2        1.77       -1.63     31.47 o 
   5  12   2       24.65       43.94     33.72 o 
   6  12   2       10.58      -27.75     31.44 o 
   7  12   2        6.64      -18.97     32.33 o 
   8  12   2       24.01       45.73     35.21 o 
   9  12   2       27.12      -32.25     32.25 o 
  10  12   2        6.37       43.02     35.44 o 
  11  12   2        8.77       40.96     38.40 o 
  12  12   2       27.59       76.05     42.47 o 
  13  12   2        1.49      -37.52     40.42 o 
  14  12   2       30.18       40.65     45.18 o 
  15  12   2        2.69       35.40     47.99 o 
  16  12   2       17.68      -21.81     49.64 o 
  17  12   2        1.44       91.63     55.28 o 
   1  13   2      132.56      149.60     37.55 o 
   2  13   2        0.47      -28.45     32.99 o 
   3  13   2        8.45      -16.97     34.38 o 
   4  13   2       19.94       48.56     37.84 o 
   5  13   2       70.00       97.83     38.64 o 
   6  13   2        2.62       12.80     36.53 o 
   7  13   2       89.81       76.46     39.16 o 
   8  13   2        4.10       -0.35     38.71 o 
   9  13   2       44.26       78.03     44.63 o 
  10  13   2       12.44       32.81     44.81 o 
  11  13   2       53.75       63.32     46.36 o 
  12  13   2        7.42       -8.78     43.26 o 
  13  13   2        5.78      -24.19     44.31 o 
  14  13   2       15.80       -1.30     47.24 o 
  15  13   2        6.48      -10.18     50.19 o 
   0  14   2        5.62       -3.42     49.58 o 
   1  14   2        0.06       70.35     38.34 o 
   2  14   2      108.19      107.46     42.09 o 
   3  14   2       19.38       51.75     40.44 o 
   4  14   2       19.78       18.76     38.86 o 
   5  14   2        0.70       -5.46     41.27 o 
   6  14   2       28.09       52.41     44.29 o 
   7  14   2        0.00       -3.63     51.89 o 
   8  14   2      105.35       48.92     47.60 o 
   9  14   2       11.27      -15.14     46.78 o 
  10  14   2       72.49      112.39     52.45 o 
  11  14   2        2.65       91.17     52.50 o 
  12  14   2        1.93        4.99     52.77 o 
  13  14   2        1.41        8.34     55.58 o 
   1  15   2        4.89       44.52     45.34 o 
   2  15   2        5.05       31.87     46.69 o 
   3  15   2       43.37       14.99     46.52 o 
   4  15   2        3.56       -7.09     49.23 o 
   5  15   2       17.24       59.32     50.10 o 
   6  15   2        0.01       -6.53     47.49 o 
   7  15   2       58.91      149.22     52.78 o 
   8  15   2        8.60       30.80     50.11 o 
   9  15   2       44.20       60.04     68.38 o 
   0  16   2        7.87       58.58     78.67 o 
   1  16   2        0.83       31.30     56.18 o 
   2  16   2       19.36       52.88     56.66 o 
   1   1   3     7783.26     7558.45    156.55 o 
   2   1   3     3862.77     4017.01     85.60 o 
   3   1   3      215.70      217.54     14.47 o 
   4   1   3     1373.77     1321.87     30.72 o 
   5   1   3      297.70      276.30     12.42 o 
   6   1   3        0.60        3.59      9.37 o 
   7   1   3      135.26      131.87     13.95 o 
   8   1   3       10.45       22.38      9.77 o 
   9   1   3       61.97      110.19     12.19 o 
  10   1   3      133.23      116.67     15.94 o 
  11   1   3      258.97      261.25     20.60 o 
  12   1   3       59.94       36.29     16.71 o 
  13   1   3        9.19       -2.61     17.65 o 
  14   1   3        6.03       26.13     20.55 o 
  15   1   3       28.09       55.16     21.77 o 
  16   1   3      114.83       54.65     24.08 o 
  17   1   3      325.20      322.40     33.96 o 
  18   1   3      197.81      198.45     39.93 o 
  19   1   3        8.18       22.47     28.49 o 
  20   1   3       23.96       51.79     33.70 o 
  21   1   3       17.45       18.09     35.90 o 
  22   1   3       10.90       37.90     42.10 o 
  23   1   3        8.71       13.12     44.98 o 
  24   1   3        1.53       34.14     47.71 o 
  25   1   3        1.60      -11.47     49.13 o 
  26   1   3        0.02      -23.69     53.98 o 
   0   2   3     5688.39     5594.06    140.06 o 
   1   2   3       22.54       12.19      9.68 o 
   2   2   3    12091.71    12166.00    237.17 o 
   3   2   3       88.35       93.98      9.50 o 
   4   2   3      420.55      489.29     16.36 o 
   5   2   3      967.48     1061.05     27.48 o 
   6   2   3        4.52        1.44      9.15 o 
   7   2   3     2628.06     2666.10     56.29 o 
   8   2   3       57.07       61.14     14.21 o 
   9   2   3      357.37      457.39     21.09 o 
  10   2   3      200.96      264.52     20.89 o 
  11   2   3        0.04       19.72     15.37 o 
  12   2   3       15.36       36.73     16.94 o 
  13   2   3       87.93       72.55     20.16 o 
  14   2   3      580.34      629.30     37.30 o 
  15   2   3      116.72       86.15     26.03 o 
  16   2   3      293.57      352.67     32.63 o 
  17   2   3        6.72        7.58     25.02 o 
  18   2   3      486.88      480.13     39.11 o 
  19   2   3       14.80       34.57     28.72 o 
  20   2   3        2.89       26.35     34.48 o 
  21   2   3       14.28       45.99     37.77 o 
  22   2   3        3.00       20.20     42.43 o 
  23   2   3       49.69       61.84     47.34 o 
  24   2   3        1.48      -19.79     46.29 o 
  25   2   3        1.51       18.33     51.17 o 
  26   2   3       17.30      -39.32     53.84 o 
   1   3   3     6711.97     6641.55    117.59 o 
   2   3   3       35.89       35.00      7.60 o 
   3   3   3     3204.41     3064.88     53.45 o 
   4   3   3     1189.94     1285.73     30.49 o 
   5   3   3      161.01      167.47     12.71 o 
   6   3   3      901.95     1100.69     39.34 o 
   7   3   3      113.39      109.65     15.14 o 
   8   3   3       79.01       67.70     13.62 o 
   9   3   3     1501.99     1630.35     42.17 o 
  10   3   3        0.00       -3.94     14.75 o 
  11   3   3      678.81      653.69     43.57 o 
  12   3   3      261.05      258.90     25.17 o 
  13   3   3      160.46      144.99     27.72 o 
  14   3   3        4.83       12.23     20.88 o 
  15   3   3      554.23      498.61     37.18 o 
  16   3   3      119.75       91.81     26.86 o 
  17   3   3     1479.86     1548.15     65.31 o 
  18   3   3       61.85       67.07     28.56 o 
  19   3   3       84.03       95.51     32.46 o 
  20   3   3       33.78        7.54     33.41 o 
  21   3   3      155.50       91.01     41.15 o 
  22   3   3        9.14      -17.26     47.82 o 
  23   3   3       12.70       62.16     47.15 o 
  24   3   3        5.41       43.60     51.34 o 
  25   3   3       39.37       27.76     52.87 o 
   0   4   3      294.70      245.96     18.45 o 
   1   4   3     1216.42     1299.22     30.47 o 
   2   4   3     2212.97     2375.73     47.22 o 
   3   4   3      136.92      111.84     12.56 o 
   4   4   3      171.40      138.27     13.99 o 
   5   4   3      108.22      110.19     12.38 o 
   6   4   3      365.92      329.98     17.97 o 
   7   4   3       45.09       28.05     11.72 o 
   8   4   3     2046.11     2223.46     58.91 o 
   9   4   3        0.95        6.50     14.86 o 
  10   4   3     1559.93     1605.88     50.09 o 
  11   4   3      102.59      111.60     21.34 o 
  12   4   3      194.57      174.60     24.63 o 
  13   4   3        0.72      -18.10     20.08 o 
  14   4   3      149.54      174.60     26.86 o 
  15   4   3      135.76       86.71     26.01 o 
  16   4   3      377.47      349.93     35.76 o 
  17   4   3      102.86       28.30     28.98 o 
  18   4   3      505.82      481.91     49.10 o 
  19   4   3       19.46       42.53     32.49 o 
  20   4   3      260.46      314.67     43.80 o 
  21   4   3        0.42        1.29     40.75 o 
  22   4   3      121.46      162.39     60.96 o 
  23   4   3        5.57      -25.00     46.54 o 
  24   4   3       50.83       20.30     52.94 o 
  25   4   3        6.38       12.47     56.52 o 
   1   5   3       20.35       -6.25      9.76 o 
   2   5   3      334.31      341.18     18.27 o 
   3   5   3     1640.34     1683.89     40.34 o 
   4   5   3      207.35      196.00     15.30 o 
   5   5   3      156.97      107.68     16.09 o 
   6   5   3      218.30      243.26     20.22 o 
   7   5   3     1025.24      972.85     38.19 o 
   8   5   3       30.50       -5.47     15.37 o 
   9   5   3     1327.53     1353.74     48.33 o 
  10   5   3       12.59        2.20     19.60 o 
  11   5   3      855.66      897.07     41.82 o 
  12   5   3        5.22       -6.31     21.10 o 
  13   5   3        8.57       22.08     22.91 o 
  14   5   3      370.06      393.10     45.90 o 
  15   5   3       47.93       78.47     27.57 o 
  16   5   3       32.93       28.49     27.74 o 
  17   5   3      351.60      364.12     46.01 o 
  18   5   3       41.51       69.06     33.18 o 
  19   5   3      221.27      208.12     41.18 o 
  20   5   3        0.04      -35.82     35.82 o 
  21   5   3      204.31      239.32     53.35 o 
  22   5   3        3.66       14.42     46.98 o 
  23   5   3      127.18      122.40     53.91 o 
  24   5   3       11.27       41.58     54.11 o 
  25   5   3       85.66      -57.21     57.21 o 
   0   6   3     2829.85     2731.05     82.66 o 
   1   6   3      335.60      397.46     29.00 o 
   2   6   3     1578.31     1695.93     49.72 o 
   3   6   3      998.61     1117.21     43.37 o 
   4   6   3     3002.96     2903.82     73.16 o 
   5   6   3       35.16       25.61     18.72 o 
   6   6   3     3741.92     3691.45     90.19 o 
   7   6   3      247.84      215.24     22.21 o 
   8   6   3     2553.26     2574.67     77.17 o 
   9   6   3       32.92       41.44     20.58 o 
  10   6   3     1522.96     1506.42     66.40 o 
  11   6   3      227.15      234.32     28.88 o 
  12   6   3     2049.27     2062.52     73.66 o 
  13   6   3      293.85      209.33     38.18 o 
  14   6   3       48.03      -24.05     24.05 o 
  15   6   3       27.72      -22.10     27.31 o 
  16   6   3      484.12      545.33     45.89 o 
  17   6   3       22.38       11.01     42.43 o 
  18   6   3      202.89      254.81     43.79 o 
  19   6   3        4.79       25.41     38.74 o 
  20   6   3      199.28      112.55     46.47 o 
  21   6   3       10.89      -41.91     41.91 o 
  22   6   3       85.06       81.01     51.56 o 
  23   6   3       26.35       64.86     55.94 o 
  24   6   3      144.58       86.54     58.62 o 
   1   7   3      950.92      899.92     39.33 o 
   2   7   3        8.80        1.16     17.23 o 
   3   7   3     5870.29     6333.17    158.91 o 
   4   7   3      168.36      142.50     22.12 o 
   5   7   3     1815.04     2045.82     67.70 o 
   6   7   3        1.40       -3.62     24.51 o 
   7   7   3     2563.77     2716.97     79.98 o 
   8   7   3       13.99       28.33     21.27 o 
   9   7   3     2268.13     2270.92     76.52 o 
  10   7   3       27.35       10.06     24.80 o 
  11   7   3     2089.62     2322.56    110.62 o 
  12   7   3      416.81      433.08     39.35 o 
  13   7   3      254.98      328.10     35.19 o 
  14   7   3       22.89       28.32     29.57 o 
  15   7   3      436.33      535.94     42.71 o 
  16   7   3       15.82      -10.84     32.99 o 
  17   7   3      248.01      320.60     46.69 o 
  18   7   3       71.29      -11.14     37.76 o 
  19   7   3      129.74      168.23     49.96 o 
  20   7   3        0.32       62.41     46.58 o 
  21   7   3       91.57      108.17     51.14 o 
  22   7   3       44.78      -51.51     51.51 o 
  23   7   3      109.36      149.31     58.37 o 
   0   8   3      920.40      963.42     74.59 o 
   1   8   3        9.64       -8.76     18.92 o 
   2   8   3     1289.04     1416.06     52.19 o 
   3   8   3      212.59      196.57     35.98 o 
   4   8   3     1665.27     1623.43     80.60 o 
   5   8   3       21.99        7.58     20.94 o 
   6   8   3      444.43      529.99     35.69 o 
   7   8   3        9.85       -5.49     21.13 o 
   8   8   3      807.97      881.62     46.16 o 
   9   8   3        8.63       -4.11     24.42 o 
  10   8   3      412.16      393.25     37.31 o 
  11   8   3       28.21      -12.66     25.91 o 
  12   8   3     1017.78     1056.14     50.82 o 
  13   8   3       11.37       24.46     26.30 o 
  14   8   3      203.15      236.04     39.22 o 
  15   8   3       52.59       41.37     35.45 o 
  16   8   3      629.22      722.91     60.57 o 
  17   8   3       11.78        1.01     38.50 o 
  18   8   3      109.60       81.38     52.51 o 
  19   8   3       12.57      -43.47     43.47 o 
  20   8   3       99.12       71.49     51.94 o 
  21   8   3        6.39      -49.25     49.25 o 
  22   8   3       59.96       49.75     57.69 o 
   1   9   3      450.98      446.24     35.66 o 
   2   9   3      202.10      182.53     26.93 o 
   3   9   3     1936.84     1961.86     66.61 o 
   4   9   3      154.28      123.02     24.98 o 
   5   9   3      258.02      282.47     30.92 o 
   6   9   3       22.98       27.32     23.66 o 
   7   9   3      138.95      142.94     28.66 o 
   8   9   3      208.66      198.33     32.62 o 
   9   9   3      326.36      366.21     36.46 o 
  10   9   3        1.42       -7.40     27.49 o 
  11   9   3      543.31      497.29     42.64 o 
  12   9   3        0.44      -26.49     26.49 o 
  13   9   3      350.64      312.24     42.20 o 
  14   9   3       85.01       91.94     37.47 o 
  15   9   3      629.29      598.44     58.88 o 
  16   9   3        2.23       45.45     42.09 o 
  17   9   3      396.11      371.00     63.57 o 
  18   9   3        8.49      -33.28     42.28 o 
  19   9   3       11.83      -13.36     48.65 o 
  20   9   3        1.15      -42.26     52.46 o 
  21   9   3       77.65       12.02     69.86 o 
   0  10   3       71.09      -18.32     36.33 o 
   1  10   3       35.90        1.75     25.21 o 
   2  10   3     1027.15      972.73     64.60 o 
   3  10   3      278.21      180.28     33.47 o 
   4  10   3      323.81      294.19     32.23 o 
   5  10   3        2.33       43.23     25.45 o 
   6  10   3      459.89      486.90     39.53 o 
   7  10   3        0.01       28.03     28.02 o 
   8  10   3      134.46      139.01     32.55 o 
   9  10   3       92.76       83.96     31.35 o 
  10  10   3      248.72      225.21     36.38 o 
  11  10   3        4.58      -16.70     34.49 o 
  12  10   3      430.94      521.80     52.50 o 
  13  10   3       52.80      -18.66     38.05 o 
  14  10   3      325.06      432.27     53.09 o 
  15  10   3       18.92       54.37     42.73 o 
  16  10   3      284.36      225.03     50.53 o 
  17  10   3        3.98      -32.63     49.34 o 
  18  10   3       87.64       86.05     55.16 o 
  19  10   3        7.66       90.15     56.86 o 
  20  10   3       17.37       94.44     60.85 o 
   1  11   3      268.34      253.95     36.00 o 
   2  11   3      285.63      261.74     36.78 o 
   3  11   3      673.32      692.31     49.00 o 
   4  11   3       66.07       47.54     30.96 o 
   5  11   3      522.09      567.73     55.82 o 
   6  11   3       12.78       11.27     30.20 o 
   7  11   3      324.42      225.25     46.29 o 
   8  11   3       23.03       -0.23     30.68 o 
   9  11   3       78.92      109.93     38.41 o 
  10  11   3        1.29       66.60     38.73 o 
  11  11   3      406.36      387.28     50.76 o 
  12  11   3       15.12       22.96     39.98 o 
  13  11   3      114.17       91.65     44.86 o 
  14  11   3        1.51       14.79     43.14 o 
  15  11   3      111.43      191.69     50.82 o 
  16  11   3       33.98       79.77     49.76 o 
  17  11   3      201.49      199.62     58.62 o 
  18  11   3       13.57       -6.14     55.84 o 
   0  12   3        2.01        0.30     46.26 o 
   1  12   3        5.20       12.05     32.45 o 
   2  12   3      495.57      629.02     63.20 o 
   3  12   3        0.28       23.70     34.40 o 
   4  12   3      276.22      315.57     41.61 o 
   5  12   3        5.45       -0.42     33.44 o 
   6  12   3      436.41      476.41     51.08 o 
   7  12   3       28.49       -3.30     36.21 o 
   8  12   3      129.45      124.25     41.99 o 
   9  12   3       19.77      -10.31     37.81 o 
  10  12   3      181.34       70.22     51.92 o 
  11  12   3        0.23       50.27     40.73 o 
  12  12   3      112.54       86.48     46.09 o 
  13  12   3        0.01        6.74     46.40 o 
  14  12   3       72.07      129.92     49.29 o 
  15  12   3        0.47      -48.00     48.00 o 
  16  12   3       35.90       56.82     58.03 o 
  17  12   3        1.24       45.34     58.67 o 
   1  13   3        1.07      -33.37     37.84 o 
   2  13   3       20.61       -8.04     38.31 o 
   3  13   3      267.37      282.36     46.92 o 
   4  13   3        0.27       32.43     39.26 o 
   5  13   3      111.08       82.51     41.94 o 
   6  13   3       17.42       44.49     40.81 o 
   7  13   3       84.62       32.51     42.02 o 
   8  13   3        9.01      -16.70     42.85 o 
   9  13   3      115.22      121.69     46.97 o 
  10  13   3        1.34      -31.40     43.07 o 
  11  13   3       73.72       97.48     47.61 o 
  12  13   3        0.88       -6.90     45.92 o 
  13  13   3       19.07      115.76     53.12 o 
  14  13   3        0.05       45.42     55.53 o 
   0  14   3        0.94       45.60     69.36 o 
   1  14   3       26.71        9.62     48.02 o 
   2  14   3       52.31       94.24     56.66 o 
   3  14   3        1.09      -44.21     44.21 o 
   4  14   3       97.16       73.58     50.12 o 
   5  14   3        7.41       29.60     47.80 o 
   6  14   3       35.39      -20.73     46.32 o 
   7  14   3        5.66       40.41     50.14 o 
   8  14   3       44.43       75.51     53.11 o 
   9  14   3        6.97       35.81     52.76 o 
  10  14   3       26.56        0.51     54.30 o 
  11  14   3        0.00      -52.83     55.37 o 
  12  14   3       43.01       52.27     70.03 o 
   1  15   3       18.43       -3.38     53.54 o 
   2  15   3        3.38      -53.47     53.47 o 
   3  15   3       57.70      160.52     58.09 o 
   4  15   3        5.00       39.92     53.54 o 
   5  15   3        6.10       69.17     55.41 o 
   6  15   3        0.40       97.67     57.43 o 
   7  15   3       13.14       84.24     58.81 o 
   8  15   3        2.14       -4.74     74.79 o 
   0   0   4     5571.35     5144.88    366.94 o 
   1   0   4      172.84      164.74     19.69 o 
   2   0   4     6550.30     6619.66    222.48 o 
   3   0   4      767.97      798.42     46.35 o 
   4   0   4     4707.08     4664.93    144.73 o 
   5   0   4      661.74      659.40     33.52 o 
   6   0   4     7651.57     7364.58    200.92 o 
   7   0   4       61.13      100.41     19.58 o 
   8   0   4      307.18      258.13     29.10 o 
   9   0   4       92.41       75.81     24.52 o 
  10   0   4     4514.75     4605.99    167.09 o 
  11   0   4      410.78      448.92     44.45 o 
  12   0   4     3722.78     3790.71    186.90 o 
  13   0   4      210.58      108.73     40.42 o 
  14   0   4     2210.47     2197.69    103.63 o 
  15   0   4       11.65       19.64     29.97 o 
  16   0   4     2099.88     1950.94     95.74 o 
  17   0   4       19.29       11.91     41.94 o 
  18   0   4      585.73      748.47     75.34 o 
  19   0   4       19.33       31.10     52.17 o 
  20   0   4      129.94      215.57    136.96 o 
  21   0   4       22.56       59.51     58.89 o 
  22   0   4      304.86      351.26     77.17 o 
  23   0   4        0.61       -5.44     67.23 o 
  24   0   4      200.01      219.20     79.07 o 
  25   0   4        0.33      -71.24     71.24 o 
   1   1   4      616.50      569.17     21.02 o 
   2   1   4        0.04      -11.85     11.85 o 
   3   1   4     7606.14     7245.69    152.64 o 
   4   1   4      420.62      419.10     19.55 o 
   5   1   4     2547.11     2657.02     54.75 o 
   6   1   4      129.50      120.83     11.86 o 
   7   1   4      769.70      712.30     40.44 o 
   8   1   4      104.39      111.67     16.92 o 
   9   1   4     3332.09     3449.05     81.78 o 
  10   1   4      252.78      268.04     21.65 o 
  11   1   4     2684.22     2695.08     84.94 o 
  12   1   4       14.43       20.92     17.57 o 
  13   1   4     2096.21     2124.90     74.39 o 
  14   1   4      224.61      150.53     24.25 o 
  15   1   4     1623.85     1628.62     61.15 o 
  16   1   4      144.47       98.64     28.78 o 
  17   1   4      804.46      803.08     55.64 o 
  18   1   4      306.56      262.86     46.48 o 
  19   1   4      228.57      324.59     48.31 o 
  20   1   4      134.45       60.58     41.22 o 
  21   1   4       78.51      129.48     44.47 o 
  22   1   4        0.24      -42.02     42.02 o 
  23   1   4      254.36      264.36     57.04 o 
  24   1   4        3.58      -49.70     49.70 o 
  25   1   4      147.82       84.20     57.78 o 
   0   2   4     1358.13     1270.88     60.65 o 
   1   2   4     1311.16     1352.35     38.16 o 
   2   2   4     1736.46     1652.70     44.80 o 
   3   2   4     1228.37     1169.08     34.76 o 
   4   2   4     7088.12     6905.99    138.95 o 
   5   2   4        7.43        7.54      9.70 o 
   6   2   4     1941.89     1731.63     41.17 o 
   7   2   4      186.83      178.78     16.17 o 
   8   2   4     3231.93     3095.02     77.74 o 
   9   2   4       14.84        8.71     14.60 o 
  10   2   4     2862.34     2894.19     73.87 o 
  11   2   4       58.55       44.39     16.49 o 
  12   2   4     1450.03     1550.41     52.46 o 
  13   2   4       11.44        9.10     19.47 o 
  14   2   4      975.94     1019.32     60.27 o 
  15   2   4        0.78      -21.32     21.32 o 
  16   2   4      492.96      531.81     41.62 o 
  17   2   4       21.46       -0.70     30.52 o 
  18   2   4      235.11      233.24     40.37 o 
  19   2   4       34.14       37.31     38.47 o 
  20   2   4       83.46       74.27     42.49 o 
  21   2   4        2.21      -12.93     41.39 o 
  22   2   4      196.87      207.71     52.35 o 
  23   2   4        1.26        4.98     47.29 o 
  24   2   4       97.99       98.87     54.68 o 
  25   2   4        1.89       22.47     56.88 o 
   1   3   4     2810.31     2743.13     53.85 o 
   2   3   4     3582.23     3610.86     71.63 o 
   3   3   4     6351.43     6548.90    122.85 o 
   4   3   4      429.00      441.73     19.30 o 
   5   3   4     8067.23     8300.48    154.51 o 
   6   3   4       92.25      107.95     13.22 o 
   7   3   4     2447.92     2431.56     56.09 o 
   8   3   4        2.28       13.61     13.82 o 
   9   3   4     4842.13     4874.70    106.29 o 
  10   3   4        1.00       14.17     16.54 o 
  11   3   4     2262.67     2379.36     71.32 o 
  12   3   4      306.46      283.34     28.90 o 
  13   3   4      368.98      326.84     32.16 o 
  14   3   4        2.46       -6.25     23.49 o 
  15   3   4      332.67      290.01     34.72 o 
  16   3   4       55.75       75.65     29.78 o 
  17   3   4      634.06      678.73     71.63 o 
  18   3   4        7.03      -22.74     33.30 o 
  19   3   4      102.35       71.11     40.29 o 
  20   3   4       32.10       10.90     40.01 o 
  21   3   4      210.62      178.52     50.02 o 
  22   3   4        2.57        7.87     45.44 o 
  23   3   4      244.43      251.15     58.87 o 
  24   3   4        0.38       -0.82     53.68 o 
  25   3   4       63.03        9.16     57.96 o 
   0   4   4      272.20      306.05     24.68 o 
   1   4   4       85.50       59.45     13.01 o 
   2   4   4     2030.67     2234.90     51.19 o 
   3   4   4      803.40      982.48     34.45 o 
   4   4   4     2726.53     3086.19     61.78 o 
   5   4   4       74.00       85.47     13.64 o 
   6   4   4     1515.85     1562.41     42.35 o 
   7   4   4       39.17       31.15     15.16 o 
   8   4   4     3457.88     3597.58     86.84 o 
   9   4   4       21.56       25.30     17.74 o 
  10   4   4     1396.47     1359.42     52.10 o 
  11   4   4      421.00      477.52     32.71 o 
  12   4   4      596.32      573.49     48.29 o 
  13   4   4      895.20      816.31     46.47 o 
  14   4   4      349.73      386.92     41.63 o 
  15   4   4       65.58      121.03     30.03 o 
  16   4   4      297.57      247.78     36.10 o 
  17   4   4        2.07       25.43     33.48 o 
  18   4   4      400.09      486.40     52.91 o 
  19   4   4       39.32       17.15     47.27 o 
  20   4   4      386.29      451.41     57.65 o 
  21   4   4        1.12       39.41     46.04 o 
  22   4   4      124.19       61.95     50.35 o 
  23   4   4        0.46      -37.20     51.00 o 
  24   4   4      228.80      238.51     63.70 o 
   1   5   4     1144.19     1029.54     35.62 o 
   2   5   4      284.07      286.29     16.69 o 
   3   5   4      710.39      711.15     27.57 o 
   4   5   4       49.01       56.84     13.37 o 
   5   5   4      991.95      935.39     34.80 o 
   6   5   4       45.85       41.74     16.31 o 
   7   5   4      448.98      418.78     31.29 o 
   8   5   4       53.79       35.32     18.26 o 
   9   5   4      301.25      229.69     24.31 o 
  10   5   4      109.26      145.15     24.10 o 
  11   5   4     1397.60     1360.04     58.82 o 
  12   5   4       13.98       -4.25     23.30 o 
  13   5   4       10.11        3.65     25.40 o 
  14   5   4       29.53      -26.21     26.21 o 
  15   5   4      279.65      365.89     39.48 o 
  16   5   4       30.27       72.85     33.38 o 
  17   5   4      539.39      642.28     59.22 o 
  18   5   4        0.82       30.97     39.10 o 
  19   5   4      251.25      348.07     53.31 o 
  20   5   4        1.70       -3.91     43.96 o 
  21   5   4       96.20       55.42     51.64 o 
  22   5   4        0.11       26.14     49.32 o 
  23   5   4      226.61      252.58     60.82 o 
  24   5   4        6.71       24.84     58.10 o 
   0   6   4     1541.67     1611.27    130.93 o 
   1   6   4       22.40       14.10     13.28 o 
   2   6   4     1338.50     1445.08     63.62 o 
   3   6   4       11.78       48.75     16.19 o 
   4   6   4      335.84      316.56     26.07 o 
   5   6   4      131.07      135.26     21.30 o 
   6   6   4        2.92       24.99     19.70 o 
   7   6   4      193.70      162.23     23.05 o 
   8   6   4       74.34       85.79     22.01 o 
   9   6   4        1.56       16.28     22.07 o 
  10   6   4       77.52      123.60     27.45 o 
  11   6   4       35.04       14.24     26.90 o 
  12   6   4       19.28       32.00     27.80 o 
  13   6   4      167.56      159.11     34.07 o 
  14   6   4       86.20       33.82     31.99 o 
  15   6   4       35.03      -12.00     31.40 o 
  16   6   4      233.49      198.50     40.30 o 
  17   6   4        3.47       26.14     38.79 o 
  18   6   4      265.47      235.42     50.11 o 
  19   6   4        2.66      -41.34     41.34 o 
  20   6   4      122.73       96.51     49.94 o 
  21   6   4        1.09       57.38     49.17 o 
  22   6   4       22.03      -15.72     52.68 o 
  23   6   4        7.50       26.13     55.64 o 
   1   7   4     1142.12     1153.94     41.83 o 
   2   7   4        0.10       22.01     16.66 o 
   3   7   4      674.67      672.74     31.35 o 
   4   7   4      207.42      201.23     23.28 o 
   5   7   4        4.42        8.09     18.45 o 
   6   7   4      182.87      212.85     27.78 o 
   7   7   4       61.15       60.22     21.19 o 
   8   7   4       25.87       29.95     21.27 o 
   9   7   4      150.94      127.54     24.80 o 
  10   7   4       37.34       50.42     24.31 o 
  11   7   4        0.80       13.90     29.27 o 
  12   7   4       89.96       63.44     30.20 o 
  13   7   4       72.41       49.15     32.74 o 
  14   7   4      116.39      215.39     56.56 o 
  15   7   4       96.97        9.69     34.99 o 
  16   7   4        0.01       -4.64     37.70 o 
  17   7   4      253.33      240.31     50.42 o 
  18   7   4       19.63      -41.48     41.48 o 
  19   7   4       65.84       56.31     47.71 o 
  20   7   4        0.32      -23.25     49.92 o 
  21   7   4        7.17       36.95     52.47 o 
  22   7   4        0.01        3.44     53.19 o 
   0   8   4     1945.23     1901.56    113.57 o 
   1   8   4       19.66       32.27     18.94 o 
   2   8   4      736.09      620.65     33.44 o 
   3   8   4      670.35      709.85     38.57 o 
   4   8   4      254.57      296.65     30.35 o 
   5   8   4       43.27       46.13     21.96 o 
   6   8   4       58.21       57.83     23.03 o 
   7   8   4       45.57       24.45     23.98 o 
   8   8   4       13.76       41.76     24.50 o 
   9   8   4        4.31       14.79     25.85 o 
  10   8   4       89.60       85.64     31.54 o 
  11   8   4       84.62       21.28     31.02 o 
  12   8   4       23.71       97.39     33.78 o 
  13   8   4       68.25       93.07     36.17 o 
  14   8   4       28.56       33.75     36.13 o 
  15   8   4        0.13      -29.90     39.41 o 
  16   8   4      101.26       64.30     47.33 o 
  17   8   4        3.40       14.34     45.02 o 
  18   8   4       50.18       63.22     49.23 o 
  19   8   4       25.46       64.48     51.92 o 
  20   8   4        1.61       36.01     55.51 o 
  21   8   4        3.03      -50.23     54.99 o 
   1   9   4       74.86       59.13     23.04 o 
   2   9   4      217.40      184.70     26.99 o 
   3   9   4       98.38      104.77     28.20 o 
   4   9   4       42.72       51.19     24.31 o 
   5   9   4        9.62      -10.78     23.19 o 
   6   9   4       38.07       49.06     25.41 o 
   7   9   4        9.88       -3.26     27.51 o 
   8   9   4        0.45       -2.51     28.50 o 
   9   9   4       11.37       74.42     40.74 o 
  10   9   4        4.53       17.45     32.51 o 
  11   9   4        0.71      -32.95     32.95 o 
  12   9   4       19.63        0.10     34.26 o 
  13   9   4        0.11       42.80     37.47 o 
  14   9   4        3.88       89.57     42.47 o 
  15   9   4        1.18       -8.26     43.18 o 
  16   9   4       36.17       90.42     48.73 o 
  17   9   4        3.07      -16.92     48.17 o 
  18   9   4       66.19       91.59     52.96 o 
  19   9   4        9.85      -32.23     54.71 o 
  20   9   4        0.02       11.35     61.73 o 
   0  10   4      215.40      154.34     40.47 o 
   1  10   4        4.75       17.59     24.65 o 
   2  10   4      127.38      111.82     28.70 o 
   3  10   4        6.89       30.75     25.23 o 
   4  10   4      229.36      196.10     33.08 o 
   5  10   4       31.56       18.52     29.21 o 
   6  10   4       27.07       38.80     31.61 o 
   7  10   4        0.43      -29.72     29.72 o 
   8  10   4       16.90        3.39     33.85 o 
   9  10   4        3.17      -24.95     34.15 o 
  10  10   4        3.95       25.37     36.04 o 
  11  10   4        4.33      -35.96     35.96 o 
  12  10   4        1.48       60.29     39.87 o 
  13  10   4        1.72       24.05     40.42 o 
  14  10   4       26.63       43.75     47.09 o 
  15  10   4        0.10       16.48     48.21 o 
  16  10   4        7.75      -20.85     48.80 o 
  17  10   4       24.99       10.87     58.34 o 
  18  10   4        2.35       26.64     59.31 o 
  19  10   4        3.28       16.09     65.32 o 
   1  11   4      179.76      232.29     39.04 o 
   2  11   4        5.21       17.31     32.50 o 
   3  11   4       92.64      127.99     34.80 o 
   4  11   4        2.67        3.39     32.14 o 
   5  11   4        0.24       -0.32     32.20 o 
   6  11   4       10.78       27.41     33.95 o 
   7  11   4       20.16       22.73     34.36 o 
   8  11   4        1.81        5.09     37.07 o 
   9  11   4        4.98       -8.01     38.41 o 
  10  11   4        1.29       29.73     39.64 o 
  11  11   4        0.11       29.71     54.66 o 
  12  11   4        9.25       -7.75     45.78 o 
  13  11   4        8.44        1.84     50.18 o 
  14  11   4        0.27      -25.36     51.46 o 
  15  11   4       23.52       20.34     56.24 o 
  16  11   4        5.89       43.09     58.89 o 
  17  11   4       30.21      -14.78     60.67 o 
   0  12   4      113.90      145.59     70.84 o 
   1  12   4       18.10       53.18     41.31 o 
   2  12   4       99.54       76.63     41.55 o 
   3  12   4       10.67       -4.76     52.31 o 
   4  12   4        2.49       61.35     40.09 o 
   5  12   4       24.44       76.09     42.98 o 
   6  12   4        7.83        5.88     42.21 o 
   7  12   4        1.54        2.05     38.84 o 
   8  12   4       22.76      -39.47     39.47 o 
   9  12   4        4.47       58.80     43.07 o 
  10  12   4       14.32       26.86     44.18 o 
  11  12   4        2.19       -9.30     52.53 o 
  12  12   4        3.71       47.97     54.72 o 
  13  12   4        0.06       27.35     57.43 o 
  14  12   4        1.41      -52.59     59.37 o 
  15  12   4        1.58       -5.22     59.87 o 
   1  13   4       60.98       45.38     45.73 o 
   2  13   4       13.89       -7.66     62.01 o 
   3  13   4       69.67       16.48     43.60 o 
   4  13   4        2.65       28.09     46.14 o 
   5  13   4        5.94       11.86     46.33 o 
   6  13   4       20.43        1.83     47.49 o 
   7  13   4        7.27      -35.49     46.49 o 
   8  13   4        6.93      -49.55     49.74 o 
   9  13   4       25.53       -6.07     56.42 o 
  10  13   4        1.13       26.43     53.38 o 
  11  13   4       10.28       23.07     54.03 o 
  12  13   4        1.01       21.02     56.56 o 
  13  13   4        1.09      -12.11     57.09 o 
   0  14   4       22.60       -7.94     69.45 o 
   1  14   4       29.37       57.58     50.32 o 
   2  14   4       20.33       11.11     50.27 o 
   3  14   4       12.39       22.21     49.81 o 
   4  14   4       30.41      163.33     56.67 o 
   5  14   4        9.96       -1.99     55.80 o 
   6  14   4       10.54      -26.18     52.53 o 
   7  14   4       14.91      -36.04     58.43 o 
   8  14   4       28.30       68.15     61.66 o 
   9  14   4        1.70        4.26     61.65 o 
  10  14   4       56.84       83.87     65.41 o 
   1  15   4        7.27       19.24     56.04 o 
   2  15   4        3.72      -55.77     55.77 o 
   3  15   4       30.46      -36.78     63.40 o 
   4  15   4        5.89      -35.46     63.38 o 
   1   1   5      562.11      554.02     22.02 o 
   2   1   5      901.84      941.96     30.73 o 
   3   1   5      727.79      770.51     35.98 o 
   4   1   5      388.70      352.97     30.57 o 
   5   1   5       20.00       15.08     14.71 o 
   6   1   5        9.51        1.77     11.14 o 
   7   1   5       61.88       40.80     13.38 o 
   8   1   5       89.44       75.07     16.51 o 
   9   1   5      222.36      214.29     23.25 o 
  10   1   5       75.81       48.48     18.87 o 
  11   1   5       16.70       -5.71     19.25 o 
  12   1   5        1.22        1.12     20.69 o 
  13   1   5       30.38        2.90     25.58 o 
  14   1   5        5.77      -11.31     26.46 o 
  15   1   5      191.75      205.25     35.80 o 
  16   1   5       12.65        4.07     32.86 o 
  17   1   5        0.24       14.61     35.49 o 
  18   1   5       70.07      104.04     41.07 o 
  19   1   5       90.04      113.52     42.87 o 
  20   1   5       42.77       45.73     42.95 o 
  21   1   5        4.82        3.09     47.83 o 
  22   1   5        0.59      -39.48     47.03 o 
  23   1   5        0.05       41.81     51.99 o 
  24   1   5        1.91        5.67     55.36 o 
   0   2   5     2407.00     2599.69    102.27 o 
   1   2   5      322.66      387.91     22.57 o 
   2   2   5      619.95      630.13     27.55 o 
   3   2   5      756.33      785.75     39.55 o 
   4   2   5      892.99      892.74     30.33 o 
   5   2   5      250.07      206.76     18.84 o 
   6   2   5        4.17       10.74     12.68 o 
   7   2   5       54.88       57.81     13.28 o 
   8   2   5      585.63      691.00     30.82 o 
   9   2   5       28.06       31.25     16.38 o 
  10   2   5       14.97       16.59     17.70 o 
  11   2   5      284.65      309.00     32.75 o 
  12   2   5      209.11      286.53     39.27 o 
  13   2   5        1.09       -2.27     22.47 o 
  14   2   5       41.55       57.65     30.92 o 
  15   2   5       73.68       21.20     30.88 o 
  16   2   5      400.08      417.31     47.83 o 
  17   2   5       13.78       38.81     36.51 o 
  18   2   5       98.84       94.05     39.71 o 
  19   2   5      130.99      105.60     59.01 o 
  20   2   5       51.78       72.68     44.84 o 
  21   2   5        4.63       -2.36     45.60 o 
  22   2   5       10.42       72.43     50.60 o 
  23   2   5        1.28       23.05     53.94 o 
  24   2   5        4.65       65.85     63.37 o 
   1   3   5     2264.72     2219.61     53.82 o 
   2   3   5       24.40        6.72     13.61 o 
   3   3   5     2601.61     2454.32     62.57 o 
   4   3   5      471.47      516.91     27.68 o 
   5   3   5      828.68      835.50     40.19 o 
   6   3   5      240.64      221.77     16.52 o 
   7   3   5        2.44      -12.97     12.97 o 
   8   3   5      274.79      257.22     21.15 o 
   9   3   5      126.45      114.35     20.29 o 
  10   3   5      261.88      251.38     23.93 o 
  11   3   5        5.70        8.15     20.59 o 
  12   3   5        1.15       12.03     21.95 o 
  13   3   5      541.67      493.81     37.77 o 
  14   3   5      140.14      166.70     30.37 o 
  15   3   5      355.29      429.87     40.67 o 
  16   3   5       59.44       52.90     35.96 o 
  17   3   5      175.60      131.88     58.00 o 
  18   3   5        3.69      -37.90     37.90 o 
  19   3   5      354.91      377.16     54.47 o 
  20   3   5        4.16       34.14     44.79 o 
  21   3   5       63.84       61.53     49.43 o 
  22   3   5        0.02       10.03     50.70 o 
  23   3   5       26.65       -9.30     60.18 o 
  24   3   5        9.99       23.80     67.82 o 
   0   4   5     2340.60     2421.10     88.03 o 
   1   4   5       58.72       18.99     13.71 o 
   2   4   5      544.71      522.93     28.62 o 
   3   4   5      206.32      247.23     19.74 o 
   4   4   5     2562.39     2603.30     63.81 o 
   5   4   5       11.37       15.35     15.82 o 
   6   4   5      134.56      148.27     17.16 o 
   7   4   5      240.49      218.15     20.58 o 
   8   4   5      357.66      401.01     24.75 o 
   9   4   5      153.57       91.37     21.55 o 
  10   4   5      223.36      237.61     26.50 o 
  11   4   5       64.19       42.38     24.08 o 
  12   4   5      141.33      106.50     27.74 o 
  13   4   5       91.80       27.20     27.25 o 
  14   4   5      201.12      264.38     34.83 o 
  15   4   5      181.12      122.96     34.99 o 
  16   4   5      236.69      223.25     51.26 o 
  17   4   5       26.86       35.30     38.89 o 
  18   4   5      218.88      239.45     48.45 o 
  19   4   5        0.85      -43.01     43.01 o 
  20   4   5       91.64       32.09     47.78 o 
  21   4   5        1.13       54.59     51.00 o 
  22   4   5      133.20      139.66     62.32 o 
  23   4   5        0.02       60.10     63.94 o 
   1   5   5      538.08      577.11     29.40 o 
   2   5   5       46.38       62.40     15.46 o 
   3   5   5      162.04      147.75     20.62 o 
   4   5   5       31.07       37.09     16.43 o 
   5   5   5     1150.44     1220.87     41.71 o 
   6   5   5       28.73       17.11     16.33 o 
   7   5   5      573.57      608.42     30.62 o 
   8   5   5       98.15       97.75     26.74 o 
   9   5   5      534.48      559.60     31.86 o 
  10   5   5       53.56       86.62     22.26 o 
  11   5   5      160.49      245.60     28.45 o 
  12   5   5      189.98      145.57     30.57 o 
  13   5   5       86.23       90.86     38.80 o 
  14   5   5        4.89       37.85     31.45 o 
  15   5   5       71.37      120.88     40.47 o 
  16   5   5       88.43      147.11     42.05 o 
  17   5   5       97.78      117.38     44.77 o 
  18   5   5        4.24       29.21     43.79 o 
  19   5   5      129.55      130.71     50.32 o 
  20   5   5        0.18      -16.25     46.54 o 
  21   5   5       81.69       73.34     60.84 o 
  22   5   5        4.71       86.15     71.43 o 
  23   5   5      132.99      125.87     70.66 o 
   0   6   5       69.00       62.35     28.02 o 
   1   6   5       42.17       53.35     17.86 o 
   2   6   5     1363.41     1429.63     72.89 o 
   3   6   5       91.22       99.02     20.80 o 
   4   6   5     1061.06     1219.85     45.71 o 
   5   6   5       74.00       69.73     19.73 o 
   6   6   5     1462.20     1544.13     53.25 o 
   7   6   5        1.25      -14.14     19.46 o 
   8   6   5     1198.56     1273.77     52.58 o 
   9   6   5       20.95       16.91     25.85 o 
  10   6   5     1575.83     1666.34     66.24 o 
  11   6   5        3.50       15.63     28.05 o 
  12   6   5       24.08      -21.52     31.58 o 
  13   6   5      258.30      232.84     42.01 o 
  14   6   5      339.27      343.35     46.45 o 
  15   6   5        8.30       53.91     39.45 o 
  16   6   5       85.95       22.23     41.03 o 
  17   6   5       17.18       60.45     44.17 o 
  18   6   5      135.48      176.21     51.71 o 
  19   6   5        1.31        9.02     52.67 o 
  20   6   5       63.64       87.24     57.46 o 
  21   6   5        4.67       94.73     70.64 o 
  22   6   5      107.59       74.11     66.45 o 
   1   7   5      994.41     1184.56     67.97 o 
   2   7   5       25.36       14.01     21.29 o 
   3   7   5      320.89      324.89     28.28 o 
   4   7   5       25.36       29.23     19.87 o 
   5   7   5     1681.60     1821.14     64.55 o 
   6   7   5      177.24      190.65     27.93 o 
   7   7   5     1008.11      953.01     46.89 o 
   8   7   5        3.07       -7.41     24.06 o 
   9   7   5      968.53     1094.16     97.48 o 
  10   7   5       53.38       25.58     28.58 o 
  11   7   5      703.23      706.37     52.78 o 
  12   7   5      150.09       19.29     35.03 o 
  13   7   5      305.45      325.13     49.16 o 
  14   7   5        0.10       -3.92     38.41 o 
  15   7   5      186.21      203.26     57.17 o 
  16   7   5        3.82      -40.90     40.90 o 
  17   7   5      143.41      142.56     55.02 o 
  18   7   5        9.56      -51.38     51.38 o 
  19   7   5       90.18       76.58     58.82 o 
  20   7   5        1.55        1.81     58.82 o 
  21   7   5       27.07      -61.44     61.58 o 
   0   8   5      353.70      309.08     41.96 o 
   1   8   5      138.26      138.67     26.00 o 
   2   8   5      345.64      278.47     28.65 o 
   3   8   5       21.23       19.57     23.24 o 
   4   8   5      802.41      754.83     44.94 o 
   5   8   5      149.39      133.37     27.71 o 
   6   8   5      178.33      237.04     30.49 o 
   7   8   5       75.19      106.66     29.22 o 
   8   8   5      428.01      444.07     40.44 o 
   9   8   5       11.08       22.51     30.65 o 
  10   8   5      820.87      842.67     78.38 o 
  11   8   5        0.02      -21.37     34.43 o 
  12   8   5      132.13      150.47     56.94 o 
  13   8   5        1.01      -38.93     38.93 o 
  14   8   5      448.47      430.62     60.57 o 
  15   8   5        1.61       26.36     48.28 o 
  16   8   5       78.96       16.57     50.23 o 
  17   8   5       30.44        2.66     52.85 o 
  18   8   5      120.22       50.91     58.14 o 
  19   8   5        0.48        5.13     59.92 o 
  20   8   5        8.56      -15.31     62.93 o 
   1   9   5      379.14      403.13     36.61 o 
   2   9   5      116.38      106.65     34.80 o 
   3   9   5      253.44      244.88     38.88 o 
   4   9   5       23.36       16.06     31.07 o 
   5   9   5      541.30      513.24     46.33 o 
   6   9   5        0.39      -26.63     36.59 o 
   7   9   5       77.23      110.34     36.55 o 
   8   9   5       33.91       37.78     39.00 o 
   9   9   5      540.20      676.50     77.82 o 
  10   9   5        4.21        1.75     42.98 o 
  11   9   5      194.50      175.64     53.30 o 
  12   9   5        2.73       27.07     45.79 o 
  13   9   5      463.10      415.91     63.85 o 
  14   9   5       49.79       40.63     52.67 o 
  15   9   5      117.40      111.14     55.54 o 
  16   9   5        0.04        4.84     55.10 o 
  17   9   5       82.54      164.42     64.02 o 
  18   9   5        5.67      -50.91     57.74 o 
  19   9   5       53.92        0.04     69.93 o 
   0  10   5      363.34      307.63     63.13 o 
   1  10   5        7.96      -17.03     33.86 o 
   2  10   5      176.30      181.29     40.19 o 
   3  10   5        0.77      -32.58     32.58 o 
   4  10   5      602.63      631.41     84.63 o 
   5  10   5        6.27       17.38     36.31 o 
   6  10   5      114.89       94.93     39.70 o 
   7  10   5       17.41       27.56     39.14 o 
   8  10   5      134.27      152.95     48.56 o 
   9  10   5       39.97      100.10     47.53 o 
  10  10   5      419.86      450.48    114.79 o 
  11  10   5        8.34       36.51     49.26 o 
  12  10   5      218.60      153.70     54.58 o 
  13  10   5       23.52       25.62     51.84 o 
  14  10   5      144.03      259.52    131.81 o 
  15  10   5       30.91       36.11     58.39 o 
  16  10   5      131.25       18.63     59.04 o 
  17  10   5        4.55       66.00     63.88 o 
   1  11   5      215.16      180.88     49.31 o 
   2  11   5       16.77        9.01     38.98 o 
   3  11   5      254.41      303.79     62.43 o 
   4  11   5        0.80        1.76     37.95 o 
   5  11   5      227.16      194.50     44.27 o 
   6  11   5        0.46      -12.61     49.23 o 
   7  11   5      136.45      168.46     60.70 o 
   8  11   5        0.20      -34.28     47.17 o 
   9  11   5      186.45      174.29     52.89 o 
  10  11   5        2.48       26.81     50.93 o 
  11  11   5      197.81      184.51     77.88 o 
  12  11   5        0.25       16.58     54.49 o 
  13  11   5       97.88      156.63     61.43 o 
  14  11   5        0.56       -6.86     58.97 o 
  15  11   5      110.59       90.99     64.16 o 
  16  11   5        0.40       91.97     66.52 o 
   0  12   5      158.37      260.10     71.55 o 
   1  12   5       35.83       78.00     44.85 o 
   2  12   5       41.41       14.16     43.33 o 
   3  12   5        6.84       14.57     46.38 o 
   4  12   5      191.24      137.87     81.70 o 
   5  12   5        0.53       48.35     51.33 o 
   6  12   5       89.88      101.39     48.82 o 
   7  12   5       18.02       33.52     48.48 o 
   8  12   5       95.90      129.23     52.08 o 
   9  12   5        0.22       13.21     51.27 o 
  10  12   5      162.20        7.37     57.11 o 
  11  12   5       13.88       47.75     57.52 o 
  12  12   5       39.64       59.52     62.19 o 
  13  12   5        4.55      -26.46     59.75 o 
  14  12   5       19.03      -62.10     62.10 o 
   1  13   5       38.44       68.33     53.72 o 
   2  13   5       64.46       76.61     55.04 o 
   3  13   5       12.54        7.36     60.29 o 
   4  13   5        6.61       29.69     54.39 o 
   5  13   5       68.95      -28.44     53.12 o 
   6  13   5       12.51       14.38     56.34 o 
   7  13   5       20.92       32.71     62.31 o 
   8  13   5        2.77       25.51     54.34 o 
   9  13   5      100.47      111.41     57.53 o 
  10  13   5        0.21       16.17     56.91 o 
  11  13   5        4.84       72.31     59.93 o 
   0  14   5       63.02       64.91    170.34 o 
   1  14   5       21.08      135.84     68.15 o 
   2  14   5       15.97       36.09     65.60 o 
   3  14   5        5.46      -65.62     65.62 o 
   4  14   5       51.82      106.70     71.86 o 
   5  14   5        7.55      -45.55     66.23 o 
   6  14   5        3.09      -68.42     68.42 o 
   7  14   5        1.35       87.24     72.38 o 
   0   0   6     4760.82     4946.36    379.75 o 
   1   0   6       73.50       59.41     26.07 o 
   2   0   6     3237.59     3217.75    123.47 o 
   3   0   6      371.67      360.27     39.31 o 
   4   0   6     2904.84     2919.51    119.97 o 
   5   0   6       93.87      100.18     31.79 o 
   6   0   6     1570.98     1678.91    103.15 o 
   7   0   6       34.03       24.35     23.20 o 
   8   0   6     2381.72     2449.95     89.33 o 
   9   0   6      474.99      474.08     38.56 o 
  10   0   6     1563.36     1761.48    119.24 o 
  11   0   6        2.26      -55.05     63.78 o 
  12   0   6     1651.23     1625.46     96.50 o 
  13   0   6        0.10      -39.79     39.79 o 
  14   0   6      840.68      918.63    114.04 o 
  15   0   6      115.69       23.04     57.65 o 
  16   0   6      303.06      243.37     61.76 o 
  17   0   6       29.21      -20.95     52.41 o 
  18   0   6      324.90      317.00     72.64 o 
  19   0   6       40.99       41.21     81.40 o 
  20   0   6      283.42      258.81     95.99 o 
  21   0   6       89.37       17.42     93.82 o 
  22   0   6        1.60       19.56    125.84 o 
  23   0   6       35.85       20.48     93.80 o 
   1   1   6     2541.61     2670.46     65.62 o 
   2   1   6       10.67        6.63     15.92 o 
   3   1   6     1012.48     1145.81     46.11 o 
   4   1   6       25.43       28.30     17.24 o 
   5   1   6     1408.44     1404.42     47.25 o 
   6   1   6        3.27       24.19     18.06 o 
   7   1   6     1025.69     1141.00     58.89 o 
   8   1   6      163.57      175.36     22.41 o 
   9   1   6     1288.02     1196.09     42.77 o 
  10   1   6        4.13      -19.42     19.42 o 
  11   1   6     1385.69     1365.35     77.88 o 
  12   1   6       38.32       14.65     25.10 o 
  13   1   6      694.92      752.25     55.53 o 
  14   1   6        7.51       20.06     34.18 o 
  15   1   6      607.24      627.80     54.51 o 
  16   1   6       15.08       -5.66     35.16 o 
  17   1   6      183.21       89.62     40.93 o 
  18   1   6        2.22      -42.66     42.92 o 
  19   1   6      322.11      272.49     64.64 o 
  20   1   6        9.54       29.18     58.82 o 
  21   1   6       60.46      108.24     68.76 o 
  22   1   6       50.59       78.51     68.63 o 
  23   1   6       35.52       51.26     69.57 o 
   0   2   6     2492.68     2565.63    108.07 o 
   1   2   6       45.79       40.51     16.04 o 
   2   2   6      275.76      261.83     21.53 o 
   3   2   6      266.38      194.51     21.86 o 
   4   2   6      795.46      712.67     34.61 o 
   5   2   6      467.32      469.16     30.13 o 
   6   2   6      590.61      616.13     32.84 o 
   7   2   6       70.42       85.15     19.80 o 
   8   2   6     1406.13     1458.94     61.16 o 
   9   2   6       60.86       63.89     18.99 o 
  10   2   6      747.02      806.08     41.37 o 
  11   2   6      245.83      217.52     44.87 o 
  12   2   6      615.51      669.10     42.70 o 
  13   2   6        3.13        7.80     30.19 o 
  14   2   6      415.15      439.62     68.02 o 
  15   2   6        1.80       -6.54     32.78 o 
  16   2   6      145.88      155.47     45.43 o 
  17   2   6       15.94       -9.73     42.47 o 
  18   2   6      321.74      360.18     58.12 o 
  19   2   6       11.41      -48.38     55.63 o 
  20   2   6      142.08      142.82     62.79 o 
  21   2   6       25.88       29.30     61.60 o 
  22   2   6       51.19       50.81     73.67 o 
   1   3   6     1053.61     1162.20     48.02 o 
   2   3   6      125.81      135.76     21.66 o 
   3   3   6      384.68      395.13     30.71 o 
   4   3   6      115.27      134.38     22.17 o 
   5   3   6     1174.90     1295.17     51.74 o 
   6   3   6      136.72      120.29     22.06 o 
   7   3   6     1505.83     1610.01     51.89 o 
   8   3   6       74.54       68.88     19.33 o 
   9   3   6     1875.25     1954.24     61.68 o 
  10   3   6       61.01        6.57     22.70 o 
  11   3   6      170.16      199.63     37.29 o 
  12   3   6       55.26      107.47     28.69 o 
  13   3   6      473.03      491.71     41.46 o 
  14   3   6       51.29       57.19     34.75 o 
  15   3   6      163.37      201.65     76.77 o 
  16   3   6        1.83       43.38     42.26 o 
  17   3   6      207.74      199.97     51.62 o 
  18   3   6        2.25       31.79     46.91 o 
  19   3   6      185.95      159.52     63.82 o 
  20   3   6        0.02       -3.05     58.64 o 
  21   3   6      150.17      144.25     70.42 o 
  22   3   6        2.16      -63.87     68.69 o 
   0   4   6      882.98      891.16     58.05 o 
   1   4   6      178.92      157.46     19.93 o 
   2   4   6      698.01      731.14     35.32 o 
   3   4   6       56.40       53.89     19.46 o 
   4   4   6      246.43      260.90     21.66 o 
   5   4   6      193.16      186.54     20.90 o 
   6   4   6     1949.66     1998.82     56.86 o 
   7   4   6        0.56       24.45     18.70 o 
   8   4   6      647.98      590.61     36.14 o 
   9   4   6       88.08      114.77     25.72 o 
  10   4   6      852.30      902.06     46.93 o 
  11   4   6       71.50       -4.74     26.70 o 
  12   4   6       49.44       64.90     40.52 o 
  13   4   6        3.52       33.41     33.46 o 
  14   4   6      335.97      333.31     48.64 o 
  15   4   6        1.28       13.53     39.69 o 
  16   4   6      132.54       70.97     79.01 o 
  17   4   6       57.26      121.96     49.64 o 
  18   4   6      209.30      206.89     56.39 o 
  19   4   6        0.01       24.25     59.75 o 
  20   4   6       73.20      134.91     68.19 o 
  21   4   6        0.48      -10.40     66.73 o 
  22   4   6      151.01      172.30     84.39 o 
   1   5   6      934.47      934.03     49.16 o 
   2   5   6       83.11       93.59     20.06 o 
   3   5   6      739.76      765.71     34.73 o 
   4   5   6       35.25       10.84     19.29 o 
   5   5   6      536.11      546.36     46.17 o 
   6   5   6      104.12      121.17     26.99 o 
   7   5   6      554.09      533.30     39.80 o 
   8   5   6        0.25       29.67     24.39 o 
   9   5   6      328.78      324.60     35.25 o 
  10   5   6      202.12      202.94     44.95 o 
  11   5   6       46.25       29.82     32.79 o 
  12   5   6        0.01       -1.13     32.26 o 
  13   5   6      166.95      162.17     41.29 o 
  14   5   6       18.63       47.18     41.74 o 
  15   5   6      229.41      256.04     60.08 o 
  16   5   6       97.45      129.19     50.53 o 
  17   5   6       47.30       18.53     48.08 o 
  18   5   6       13.95       -2.42     56.17 o 
  19   5   6       71.26       44.40     61.94 o 
  20   5   6        6.54      -63.85     63.85 o 
  21   5   6       45.50      133.95     73.66 o 
   0   6   6      562.00      543.74     60.34 o 
   1   6   6        3.27        5.12     24.54 o 
   2   6   6      534.99      488.71     30.19 o 
   3   6   6        9.29       20.15     27.65 o 
   4   6   6      369.97      363.13     34.42 o 
   5   6   6       81.77       74.12     27.09 o 
   6   6   6      389.98      440.43     44.17 o 
   7   6   6       12.76       43.87     28.10 o 
   8   6   6        2.00       19.09     29.75 o 
   9   6   6       63.88       67.23     33.15 o 
  10   6   6       41.02      -32.68     32.68 o 
  11   6   6       14.32       28.88     35.12 o 
  12   6   6       42.85       -3.96     39.90 o 
  13   6   6       60.89       55.72     39.51 o 
  14   6   6      222.00      228.92     58.24 o 
  15   6   6       32.77       66.68     49.03 o 
  16   6   6       30.90       55.10     49.52 o 
  17   6   6       16.90       36.18     51.56 o 
  18   6   6       53.92       17.56     60.55 o 
  19   6   6        2.65       16.22     66.72 o 
  20   6   6       15.13       -4.71     69.32 o 
   1   7   6      165.52      123.41     25.68 o 
   2   7   6       57.97        9.40     36.43 o 
   3   7   6      152.78      152.16     33.67 o 
   4   7   6      139.40       65.60     38.97 o 
   5   7   6      297.72      169.37     32.60 o 
   6   7   6       33.06       22.18     29.94 o 
   7   7   6       10.99      -11.20     31.75 o 
   8   7   6       17.59      -31.75     31.75 o 
   9   7   6       13.74        4.55     49.46 o 
  10   7   6       84.03      114.71     39.27 o 
  11   7   6        3.10       18.32     37.33 o 
  12   7   6       25.53       58.62     41.14 o 
  13   7   6      230.23      295.72     50.28 o 
  14   7   6       41.55       56.44     47.54 o 
  15   7   6       74.61       33.59     49.15 o 
  16   7   6        3.73       46.78     59.41 o 
  17   7   6       33.63      -52.89     59.42 o 
  18   7   6        0.19       91.71     67.95 o 
  19   7   6       24.07       49.77     69.27 o 
   0   8   6       97.83       96.35     37.12 o 
   1   8   6       80.78       53.31     26.92 o 
   2   8   6       31.43       -3.82     29.57 o 
   3   8   6       53.74       44.22     43.54 o 
   4   8   6      417.02      419.25     56.34 o 
   5   8   6       75.48       28.80     34.08 o 
   6   8   6        6.73       47.56     33.44 o 
   7   8   6        0.17        5.48     35.36 o 
   8   8   6        4.39       15.31     35.35 o 
   9   8   6        4.25       13.32     36.72 o 
  10   8   6       35.83       28.59     39.98 o 
  11   8   6       18.84       60.12     41.42 o 
  12   8   6      129.01       42.53     44.25 o 
  13   8   6        8.80        8.77     43.20 o 
  14   8   6       96.52      102.20     52.62 o 
  15   8   6       24.80       48.57     60.00 o 
  16   8   6       16.42      -55.17     57.53 o 
  17   8   6        7.05      -10.05     63.72 o 
  18   8   6        6.73       54.85     69.89 o 
   1   9   6       13.72       -5.18     35.71 o 
   2   9   6       15.46       44.00     34.97 o 
   3   9   6       15.04        0.37     37.55 o 
   4   9   6        0.08       34.43     45.45 o 
   5   9   6       25.19       17.63     39.51 o 
   6   9   6       19.58       27.77     39.32 o 
   7   9   6       10.09      -23.97     40.09 o 
   8   9   6        4.37      -40.98     41.30 o 
   9   9   6       33.97       67.49     45.12 o 
  10   9   6        8.66       55.12     46.56 o 
  11   9   6       14.65       72.24     55.66 o 
  12   9   6        1.07      -25.62     57.02 o 
  13   9   6        2.35      -50.35     52.82 o 
  14   9   6        0.03      -56.54     56.54 o 
  15   9   6        9.58      -40.80     79.31 o 
  16   9   6        1.80      -28.71     63.53 o 
  17   9   6        9.81      134.73     81.32 o 
   0  10   6      106.74       12.95     63.54 o 
   1  10   6        3.86       -8.43     44.78 o 
   2  10   6       38.61       12.31     44.09 o 
   3  10   6       10.73        9.78     44.34 o 
   4  10   6        0.40       -3.66     44.55 o 
   5  10   6       50.83       79.84     50.51 o 
   6  10   6        0.03      -47.16     47.16 o 
   7  10   6        2.46       -8.63     50.06 o 
   8  10   6        0.30        9.68     53.42 o 
   9  10   6        0.14       52.32     55.10 o 
  10  10   6        1.72      -23.25     54.59 o 
  11  10   6        0.52      -28.54     57.51 o 
  12  10   6        0.20      -43.24     58.42 o 
  13  10   6       12.72       78.85     63.83 o 
  14  10   6       10.87      -14.32     64.68 o 
  15  10   6        3.84       -3.51     70.23 o 
  16  10   6        8.51      -20.76    109.18 o 
   1  11   6       12.59       63.21     51.66 o 
   2  11   6       19.74       -6.22     51.65 o 
   3  11   6       10.02       41.93     53.72 o 
   4  11   6       14.57        8.50     49.36 o 
   5  11   6        0.62      -46.03     46.03 o 
   6  11   6        5.83      -22.50     67.57 o 
   7  11   6       20.84      124.65     58.78 o 
   8  11   6        0.89       52.24     56.79 o 
   9  11   6        8.42       17.21     65.83 o 
  10  11   6        1.74      -18.72     61.50 o 
  11  11   6        0.16      -70.43     70.43 o 
  12  11   6        0.07      -61.80     65.51 o 
  13  11   6        9.61      -64.30     64.30 o 
  14  11   6        1.52      -67.98     67.98 o 
   0  12   6        4.74       -6.46     79.78 o 
   1  12   6       20.51       14.81     58.32 o 
   2  12   6       28.35       12.41     60.00 o 
   3  12   6       21.84       28.97     61.02 o 
   4  12   6       24.48       80.55     61.33 o 
   5  12   6        0.01      -54.63     59.93 o 
   6  12   6        0.25       71.53     58.17 o 
   7  12   6        5.82       66.17     57.35 o 
   8  12   6        9.68       42.81     78.14 o 
   9  12   6        0.29      -60.28     60.28 o 
  10  12   6        6.02      -62.96     66.91 o 
  11  12   6        0.02      -29.41     67.49 o 
   1  13   6       26.98       47.60     68.48 o 
   2  13   6        2.51        5.29     63.90 o 
   3  13   6       45.00       35.66     68.75 o 
   4  13   6        2.85       43.77     68.10 o 
   5  13   6       56.12      -14.99     80.14 o 
   6  13   6        0.96      -15.17     67.19 o 
   7  13   6        9.08      -29.74     68.54 o 
   1   1   7        1.85        1.05     15.85 o 
   2   1   7      112.94      114.59     18.71 o 
   3   1   7       21.14       52.92     23.61 o 
   4   1   7       47.17       80.68     24.78 o 
   5   1   7        1.13        9.59     23.63 o 
   6   1   7       69.25       56.63     23.12 o 
   7   1   7      101.96      115.23     33.43 o 
   8   1   7       80.98       57.43     34.03 o 
   9   1   7      149.26      111.70     35.70 o 
  10   1   7       74.61       93.41     35.06 o 
  11   1   7       26.09       -6.72     36.37 o 
  12   1   7        1.98      -36.78     36.78 o 
  13   1   7       36.64       30.00     42.37 o 
  14   1   7       64.55       34.38     45.29 o 
  15   1   7       43.37       36.67     47.79 o 
  16   1   7        0.08       89.37     49.06 o 
  17   1   7        3.60       31.76     51.98 o 
  18   1   7        0.00       27.19     57.10 o 
  19   1   7        6.43       11.79     58.62 o 
  20   1   7        7.51      113.81     68.21 o 
  21   1   7        8.65      125.88     70.79 o 
   0   2   7       21.45       45.12     33.11 o 
   1   2   7       83.56       73.37     22.95 o 
   2   2   7      127.90      135.11     21.28 o 
   3   2   7       14.06       -3.03     20.49 o 
   4   2   7      181.90      187.31     26.50 o 
   5   2   7      143.97       99.44     29.15 o 
   6   2   7        0.53       14.83     28.63 o 
   7   2   7        7.03      -28.35     28.35 o 
   8   2   7       21.27       -4.03     35.51 o 
   9   2   7       14.38       17.03     34.31 o 
  10   2   7       16.94       57.26     35.43 o 
  11   2   7      140.76      145.21     40.37 o 
  12   2   7      158.01      173.94     48.06 o 
  13   2   7       29.97       15.95     42.60 o 
  14   2   7      226.40      226.28     52.62 o 
  15   2   7       33.06       39.95     48.19 o 
  16   2   7        6.53       84.25     56.48 o 
  17   2   7        0.44       20.57     52.87 o 
  18   2   7        7.43      -32.28     56.40 o 
  19   2   7        0.08      -13.86     60.34 o 
  20   2   7       68.97       55.52     65.83 o 
  21   2   7        5.93      -10.01     70.18 o 
   1   3   7      341.32      276.14     31.08 o 
   2   3   7       10.02       -1.59     27.46 o 
   3   3   7      450.04      496.61     46.91 o 
   4   3   7       80.26       86.83     34.61 o 
   5   3   7      725.37      639.82     49.86 o 
   6   3   7      204.15      101.29     33.73 o 
   7   3   7      161.76      152.22     35.93 o 
   8   3   7        0.12       41.12     32.39 o 
   9   3   7        3.13       30.40     30.83 o 
  10   3   7        0.71       35.63     33.79 o 
  11   3   7      241.16      209.83     39.94 o 
  12   3   7       74.95       66.90     42.28 o 
  13   3   7      308.86      212.81     50.89 o 
  14   3   7       81.89       38.18     46.98 o 
  15   3   7       71.85       45.60     50.56 o 
  16   3   7        0.31        1.76     51.97 o 
  17   3   7       35.64       75.68     55.78 o 
  18   3   7        1.03      -15.32     56.75 o 
  19   3   7       17.26      135.98     67.15 o 
  20   3   7        0.76        5.16     65.88 o 
   0   4   7      577.73      596.09     63.08 o 
   1   4   7       24.23       26.07     25.21 o 
   2   4   7      421.72      385.75     42.61 o 
   3   4   7       19.07       43.65     22.82 o 
   4   4   7      491.53      483.37     47.19 o 
   5   4   7      298.32      230.42     30.38 o 
   6   4   7      624.90      680.76     43.91 o 
   7   4   7        3.89        4.50     29.50 o 
   8   4   7      246.42      253.52     34.72 o 
   9   4   7       19.13       45.58     32.09 o 
  10   4   7       12.62       31.85     35.89 o 
  11   4   7       14.81       35.44     37.96 o 
  12   4   7      313.09      370.18     56.23 o 
  13   4   7       52.93        3.27     44.33 o 
  14   4   7      188.19      107.13     50.72 o 
  15   4   7        3.39       30.14     51.44 o 
  16   4   7       21.41       39.47     57.14 o 
  17   4   7        6.76       -1.41     59.53 o 
  18   4   7        8.69      -48.74     61.73 o 
  19   4   7        3.27       36.54     66.17 o 
  20   4   7       44.64      129.05     74.00 o 
   1   5   7      129.14      139.71     30.46 o 
   2   5   7       44.85       37.51     27.93 o 
   3   5   7      209.70      261.63     36.42 o 
   4   5   7       13.99       28.37     31.87 o 
   5   5   7      239.06      381.50     41.84 o 
   6   5   7       40.18       70.21     30.77 o 
   7   5   7      618.72      622.55     46.80 o 
   8   5   7        1.41       65.62     34.48 o 
   9   5   7      220.92      252.04     59.13 o 
  10   5   7        2.50      -21.04     36.76 o 
  11   5   7       58.36      125.34     45.04 o 
  12   5   7        3.01       48.77     46.42 o 
  13   5   7      125.23       82.70     50.83 o 
  14   5   7        0.45       63.57     55.60 o 
  15   5   7       77.55       32.54     55.06 o 
  16   5   7        0.68      -51.54     74.41 o 
  17   5   7       14.92      -18.00     58.79 o 
  18   5   7        6.48       -0.02     66.23 o 
  19   5   7       11.65       91.76     79.95 o 
   0   6   7      277.61      369.48     57.71 o 
   1   6   7        9.86      -22.61     29.66 o 
   2   6   7      165.41      166.75     32.26 o 
   3   6   7       13.82       60.89     32.40 o 
   4   6   7       42.07      109.79     35.42 o 
   5   6   7       54.57       95.58     40.87 o 
   6   6   7      845.76      859.45     67.04 o 
   7   6   7      118.82      105.92     38.96 o 
   8   6   7      509.02      475.84     51.84 o 
   9   6   7       41.65      104.87     42.47 o 
  10   6   7      141.58       48.98     42.25 o 
  11   6   7       15.56       34.64     43.60 o 
  12   6   7      116.94      122.31     50.98 o 
  13   6   7        0.96       28.65     51.94 o 
  14   6   7      116.09      141.02     60.04 o 
  15   6   7        8.56      -10.57     54.22 o 
  16   6   7       89.78       11.19     61.05 o 
  17   6   7       23.39       89.83     67.83 o 
  18   6   7       30.68      116.49     71.63 o 
   1   7   7      310.70      286.89     40.43 o 
   2   7   7       18.46       58.74     43.40 o 
   3   7   7      185.45      178.87     58.13 o 
   4   7   7       14.26       33.41     39.25 o 
   5   7   7       93.69       58.68     39.64 o 
   6   7   7        6.83      -19.02     38.40 o 
   7   7   7      551.25      571.79     57.97 o 
   8   7   7       23.94       37.39     41.10 o 
   9   7   7      253.14      246.52     50.82 o 
  10   7   7        1.01       32.43     44.54 o 
  11   7   7       84.71       98.10     68.15 o 
  12   7   7        0.70      -33.37     53.54 o 
  13   7   7      150.75      209.89     61.92 o 
  14   7   7        3.37       -6.50     56.41 o 
  15   7   7      144.13      120.90     64.46 o 
  16   7   7        0.07      -15.39     63.58 o 
  17   7   7       64.75      122.05     72.39 o 
   0   8   7      613.02      658.22     75.84 o 
   1   8   7        0.59        7.90     36.66 o 
   2   8   7      189.82      177.92     54.20 o 
   3   8   7       30.15        7.96     41.53 o 
   4   8   7       25.42       15.50     41.98 o 
   5   8   7        2.37       37.20     45.90 o 
   6   8   7      324.12      333.22     57.76 o 
   7   8   7       22.77       24.07     46.80 o 
   8   8   7      187.85      129.18     78.53 o 
   9   8   7       28.25      -47.52     47.52 o 
  10   8   7       37.45       16.46     52.12 o 
  11   8   7       15.38       69.42     57.54 o 
  12   8   7      204.40      197.78    105.74 o 
  13   8   7        7.39       80.92     61.74 o 
  14   8   7       84.84      120.85     66.46 o 
  15   8   7       21.82       55.39     66.42 o 
  16   8   7       42.45      140.30     72.55 o 
   1   9   7      388.17      320.29     60.87 o 
   2   9   7        0.60       32.33     44.36 o 
   3   9   7      187.29      263.14     57.07 o 
   4   9   7        5.76      -12.40     49.82 o 
   5   9   7      122.96      132.48     51.98 o 
   6   9   7        0.07      -16.32     55.73 o 
   7   9   7      190.13      250.10    152.88 o 
   8   9   7       76.22      -35.97     51.62 o 
   9   9   7       68.97       34.77     56.71 o 
  10   9   7       23.25       36.14     57.94 o 
  11   9   7      100.91       61.61     61.49 o 
  12   9   7        0.30       39.43     64.29 o 
  13   9   7      114.43      150.96     71.88 o 
  14   9   7        0.67       63.92     67.73 o 
  15   9   7       30.47      -23.64     70.37 o 
   0  10   7      308.18      290.27    116.87 o 
   1  10   7       24.35       42.67     57.40 o 
   2  10   7      280.34      429.36     60.29 o 
   3  10   7        3.12       -1.16     48.11 o 
   4  10   7      109.54       86.82     49.65 o 
   5  10   7        0.21       37.87     55.05 o 
   6  10   7      101.77      116.72     71.91 o 
   7  10   7       18.83        1.29     59.40 o 
   8  10   7      122.40      208.74     64.59 o 
   9  10   7        0.59       14.62     59.77 o 
  10  10   7       30.92       -1.36     61.55 o 
  11  10   7        0.26       -5.50     63.91 o 
  12  10   7      130.56      121.22     87.31 o 
  13  10   7        0.48       58.58     71.36 o 
   1  11   7      133.90       11.58     57.73 o 
   2  11   7        5.35       82.14     60.87 o 
   3  11   7       76.27      155.87     64.23 o 
   4  11   7       11.42       72.01     56.06 o 
   5  11   7       46.34       82.44     54.74 o 
   6  11   7        5.38       15.62     53.88 o 
   7  11   7       95.48      111.30     65.06 o 
   8  11   7        5.64      133.22     69.40 o 
   9  11   7       34.51       95.85     67.79 o 
  10  11   7        0.40       -0.47     65.88 o 
   0  12   7       44.66       31.78     93.08 o 
   1  12   7        8.22      -84.20     85.50 o 
   2  12   7       28.22      115.63     68.87 o 
   3  12   7        4.76       41.45     65.34 o 
   4  12   7        2.23      -12.01     63.79 o 
   5  12   7        0.10       70.96     69.40 o 
   6  12   7       58.90      108.13     65.42 o 
   7  12   7        8.23       21.79     65.11 o 
   0   0   8      678.97      799.20     78.25 o 
   1   0   8       22.60       26.94     41.19 o 
   2   0   8     1841.90     1813.71    182.00 o 
   3   0   8       39.23      102.23     49.15 o 
   4   0   8      814.27      761.81     83.98 o 
   5   0   8       86.07       73.99     55.32 o 
   6   0   8      756.10      838.27    123.59 o 
   7   0   8       41.00      163.94     80.05 o 
   8   0   8      172.61      158.18     85.81 o 
   9   0   8       19.61       27.98     47.32 o 
  10   0   8      251.10      217.38     61.33 o 
  11   0   8        0.81      -13.45     57.35 o 
  12   0   8      376.07      321.46    101.82 o 
  13   0   8       36.32       96.00     72.04 o 
  14   0   8      347.37      209.19     94.14 o 
  15   0   8       19.03       35.72    140.89 o 
  16   0   8      145.87      273.41     89.24 o 
  17   0   8        1.75        9.75     81.20 o 
  18   0   8       91.72       92.02     91.05 o 
  19   0   8        0.01        1.23     92.63 o 
   1   1   8      915.68      942.81     48.65 o 
   2   1   8       41.58       36.28     27.46 o 
   3   1   8      754.37      764.10     53.27 o 
   4   1   8        4.33        4.09     35.18 o 
   5   1   8      378.34      316.08     60.61 o 
   6   1   8       59.40       27.08     42.89 o 
   7   1   8      462.23      382.46     50.99 o 
   8   1   8        0.11       12.99     41.11 o 
   9   1   8       26.17       63.52     45.11 o 
  10   1   8        4.19      -34.43     34.43 o 
  11   1   8      226.42      203.39     68.77 o 
  12   1   8       33.15       -2.06     50.01 o 
  13   1   8      441.62      407.66     58.84 o 
  14   1   8        0.87      -33.49     48.03 o 
  15   1   8      114.70       96.94     55.10 o 
  16   1   8        0.27       -6.03     55.22 o 
  17   1   8      117.81      144.43     62.61 o 
  18   1   8        1.13       63.70     64.33 o 
  19   1   8      119.40       76.97     68.64 o 
   0   2   8      384.01      416.54     79.91 o 
   1   2   8       20.41       26.73     26.80 o 
   2   2   8      537.44      481.35     46.87 o 
   3   2   8        0.78      -22.18     29.37 o 
   4   2   8      122.81      143.48     31.17 o 
   5   2   8       43.04       12.04     34.70 o 
   6   2   8      436.56      352.43     46.24 o 
   7   2   8      100.83       87.09     59.32 o 
   8   2   8      206.71      224.55     49.75 o 
   9   2   8       11.53      -43.03     44.80 o 
  10   2   8       57.22      131.09     56.71 o 
  11   2   8        6.23        2.31     39.38 o 
  12   2   8      258.12      147.39     47.99 o 
  13   2   8        1.59       40.20     60.13 o 
  14   2   8      116.78      222.00     56.09 o 
  15   2   8        0.12      -44.83     51.85 o 
  16   2   8      139.31      247.49     64.56 o 
  17   2   8        7.04       12.29     60.58 o 
  18   2   8       59.09       58.32     66.84 o 
   1   3   8      373.49      393.68     40.27 o 
   2   3   8        8.23       -5.62     33.28 o 
   3   3   8      101.69      113.29     36.83 o 
   4   3   8        8.64      -14.90     47.42 o 
   5   3   8      222.12      283.23     46.35 o 
   6   3   8       69.87       77.83     47.41 o 
   7   3   8     1037.73      836.94     97.97 o 
   8   3   8       36.73       67.87     49.21 o 
   9   3   8      160.33       91.01     54.09 o 
  10   3   8        9.71       -0.52     41.03 o 
  11   3   8      185.83      173.13     46.49 o 
  12   3   8       15.66       14.80     44.20 o 
  13   3   8      127.25       81.06     51.00 o 
  14   3   8        0.10      -20.35     48.86 o 
  15   3   8       85.45       49.28     56.93 o 
  16   3   8       11.07       45.90     59.17 o 
  17   3   8       66.86       -9.15     62.43 o 
  18   3   8        4.52      -66.79     66.79 o 
   0   4   8      286.97      360.90     53.28 o 
   1   4   8        3.38        8.60     28.44 o 
   2   4   8      193.42      198.40     42.06 o 
   3   4   8       12.59       50.70     34.17 o 
   4   4   8      123.31      107.73     41.14 o 
   5   4   8       80.71       84.02     41.48 o 
   6   4   8      339.91      303.07     64.79 o 
   7   4   8       43.93      -47.48     47.48 o 
   8   4   8      833.44      701.13     76.47 o 
   9   4   8        0.01       15.97     46.23 o 
  10   4   8       89.00      124.04     45.70 o 
  11   4   8        3.57      -36.89     45.48 o 
  12   4   8      122.44      125.93     51.21 o 
  13   4   8        1.96       38.28     49.89 o 
  14   4   8       50.32       64.28     54.96 o 
  15   4   8        1.09      -27.45     56.83 o 
  16   4   8      122.54      151.68     64.53 o 
  17   4   8        9.88       -9.53     62.95 o 
  18   4   8        7.82       57.38     71.76 o 
   1   5   8      215.38      304.02     41.60 o 
   2   5   8        0.56      -14.70     29.80 o 
   3   5   8      102.71       96.52     33.17 o 
   4   5   8       17.33       30.38     31.56 o 
   5   5   8       84.46       21.97     35.77 o 
   6   5   8       14.21       39.59     35.83 o 
   7   5   8      447.69      557.83     63.08 o 
   8   5   8       56.27       92.43     41.35 o 
   9   5   8      158.42      167.73     47.00 o 
  10   5   8        0.32       16.79     45.74 o 
  11   5   8       80.84       90.65     72.74 o 
  12   5   8        5.15       31.60     52.30 o 
  13   5   8       52.70       74.07     57.93 o 
  14   5   8        0.65        3.57     56.36 o 
  15   5   8       66.63        6.78     62.95 o 
  16   5   8        0.03      -38.37     63.54 o 
  17   5   8       12.60       53.03     70.66 o 
   0   6   8       55.75       93.80     93.18 o 
   1   6   8        0.32       -7.13     34.51 o 
   2   6   8       52.21       12.85     36.10 o 
   3   6   8       13.32      -11.04     39.01 o 
   4   6   8       39.98       76.89     40.48 o 
   5   6   8        7.16        9.78     41.06 o 
   6   6   8       85.99      157.74     43.54 o 
   7   6   8       96.57       83.41     42.99 o 
   8   6   8      134.61      143.41     66.21 o 
   9   6   8        3.98        5.09     44.26 o 
  10   6   8       27.56       -5.93     47.63 o 
  11   6   8       21.73      -50.89     50.89 o 
  12   6   8      102.69       69.79     57.48 o 
  13   6   8        9.60      -12.60     56.14 o 
  14   6   8       19.49       27.88     59.75 o 
  15   6   8        3.62       17.65     62.49 o 
  16   6   8       23.17       12.82     70.53 o 
   1   7   8       15.98       38.44     38.82 o 
   2   7   8        1.20       11.06     41.55 o 
   3   7   8       19.31      123.35     46.10 o 
   4   7   8       19.47       26.25     42.84 o 
   5   7   8       18.82       16.10     45.11 o 
   6   7   8       65.91       51.83     57.12 o 
   7   7   8       38.84       36.56     64.89 o 
   8   7   8        2.55       26.12     51.10 o 
   9   7   8        0.79       -6.46     50.42 o 
  10   7   8        5.97       61.95     53.72 o 
  11   7   8       65.74       82.29     61.01 o 
  12   7   8       59.63       16.83     58.90 o 
  13   7   8       71.26      202.98     72.74 o 
  14   7   8        4.11      -15.46     66.44 o 
  15   7   8        7.44       24.45     69.07 o 
   0   8   8        0.18        2.13     56.65 o 
   1   8   8        0.21        4.94     41.09 o 
   2   8   8       41.16       76.87     47.22 o 
   3   8   8        8.77       12.51     46.17 o 
   4   8   8       11.74       14.15     49.09 o 
   5   8   8       33.68       48.45     51.41 o 
   6   8   8       10.05      -30.38     49.20 o 
   7   8   8        0.00       -7.19     50.69 o 
   8   8   8        7.63        6.82     51.27 o 
   9   8   8        1.21       87.95     85.13 o 
  10   8   8       11.20       21.04     57.78 o 
  11   8   8       58.31       10.90     60.38 o 
  12   8   8       48.67       -3.58     63.39 o 
  13   8   8       21.65      145.49     70.51 o 
   1   9   8        2.11       41.25     48.23 o 
   2   9   8        5.96       35.14     49.02 o 
   3   9   8       10.63       59.52     54.20 o 
   4   9   8       10.12      -52.53     52.53 o 
   5   9   8        0.10      -14.07     55.18 o 
   6   9   8        1.64        2.62     55.43 o 
   7   9   8        3.38       41.98     55.25 o 
   8   9   8        4.40       35.99     59.09 o 
   9   9   8        0.16       30.53     67.38 o 
  10   9   8       17.16       91.53     66.90 o 
  11   9   8        2.21      -41.51     66.77 o 
   0  10   8       13.03       54.53    159.14 o 
   1  10   8        1.60      -30.32     57.01 o 
   2  10   8        0.13       10.81     58.55 o 
   3  10   8        5.33       -1.55     53.94 o 
   4  10   8        1.40      -16.29     55.28 o 
   5  10   8        2.98       94.91     61.59 o 
   6  10   8        0.34       -3.30     59.26 o 
   7  10   8        2.00        1.35     61.84 o 
   8  10   8        1.27       72.88     81.89 o 
   9  10   8        1.56        8.60     65.29 o 
   1  11   8        1.06      -11.49     64.23 o 
   2  11   8        3.29       -4.54     62.69 o 
   3  11   8        2.32        6.68     64.52 o 
   4  11   8        3.40      -41.05     60.44 o 
   5  11   8        0.94       54.36     63.53 o 
   1   1   9        1.36       30.88     32.69 o 
   2   1   9        0.01      -31.37     31.37 o 
   3   1   9       29.83       51.64     46.17 o 
   4   1   9        0.45       31.87     45.17 o 
   5   1   9        0.80       34.90     72.04 o 
   6   1   9        2.93       -3.02     53.74 o 
   7   1   9        7.26      -13.20     60.00 o 
   8   1   9        3.42       20.00     61.11 o 
   9   1   9       21.24      115.93     65.62 o 
  10   1   9       51.45      117.90     70.64 o 
  11   1   9        2.86      -63.33     65.43 o 
  12   1   9       19.92      -21.79     73.25 o 
  13   1   9       23.61       55.36     81.71 o 
  14   1   9        3.62        7.05    109.19 o 
  15   1   9        0.15       50.25     92.16 o 
  16   1   9        1.85      139.26     98.02 o 
   0   2   9        0.38      118.03     65.84 o 
   1   2   9       10.12       53.21     36.26 o 
   2   2   9       28.75      110.21     39.83 o 
   3   2   9        4.86       83.27     40.12 o 
   4   2   9       14.53       34.26     41.36 o 
   5   2   9        0.07       28.16     44.02 o 
   6   2   9       34.25       -1.73     64.25 o 
   7   2   9       24.35       23.34     61.97 o 
   8   2   9        2.40       60.79     50.04 o 
   9   2   9       28.64       74.25     54.70 o 
  10   2   9      135.14      111.90     69.02 o 
  11   2   9       56.18       53.45     62.27 o 
  12   2   9       51.50       -5.23     61.46 o 
  13   2   9       19.04       10.17     71.41 o 
  14   2   9       16.15      -65.01     65.01 o 
  15   2   9        0.00      -18.19     71.09 o 
  16   2   9        0.16       49.01     78.95 o 
   1   3   9       42.68       -2.14     69.14 o 
   2   3   9        0.00       11.65     42.15 o 
   3   3   9       47.15       48.26     38.54 o 
   4   3   9        7.85      -19.69     43.86 o 
   5   3   9       41.28        5.13     46.85 o 
   6   3   9       12.45       78.52     49.54 o 
   7   3   9       84.80       35.39     54.68 o 
   8   3   9       26.66       37.17     50.87 o 
   9   3   9      109.35      171.14     93.24 o 
  10   3   9       11.48       16.18     57.14 o 
  11   3   9      127.86      129.99     71.39 o 
  12   3   9       26.24        1.76     63.27 o 
  13   3   9       64.00       81.12     68.53 o 
  14   3   9        3.95      -44.29     72.00 o 
  15   3   9        5.31      -59.62     72.61 o 
   0   4   9       57.69      130.81     68.84 o 
   1   4   9        3.37       38.35     43.51 o 
   2   4   9       51.84       71.30     45.58 o 
   3   4   9        1.58      -45.04     45.04 o 
   4   4   9        2.75       56.13     50.49 o 
   5   4   9        2.37       42.77     51.32 o 
   6   4   9      105.53       54.68     54.79 o 
   7   4   9       15.01      -24.56     54.17 o 
   8   4   9       86.46       67.39     59.68 o 
   9   4   9       25.77      121.96     65.01 o 
  10   4   9      143.81       72.33     65.02 o 
  11   4   9        2.02       26.10     64.13 o 
  12   4   9       56.06       52.57     70.47 o 
  13   4   9        0.15       71.79     73.30 o 
  14   4   9       10.53       72.91     79.11 o 
   1   5   9       47.94       41.45     40.15 o 
   2   5   9        0.53       31.22     44.41 o 
   3   5   9        3.16       23.84     51.85 o 
   4   5   9        7.92       25.39     52.87 o 
   5   5   9       17.34       12.05     55.32 o 
   6   5   9       19.12      -25.28     56.12 o 
   7   5   9      156.46      252.71     65.24 o 
   8   5   9       32.61      -45.05     61.55 o 
   9   5   9      171.66      104.53     68.19 o 
  10   5   9        0.00       42.65     67.23 o 
  11   5   9       52.27      -42.11     91.36 o 
  12   5   9        0.27       56.02     77.45 o 
  13   5   9        7.15      -35.61     73.96 o 
  14   5   9        2.49       97.25     80.39 o 
   0   6   9      168.76       19.48    144.09 o 
   1   6   9        0.00       11.86     41.52 o 
   2   6   9       62.67      -17.65     53.15 o 
   3   6   9        1.19       13.26     57.39 o 
   4   6   9       76.24       26.70     55.77 o 
   5   6   9       59.76       59.32     60.67 o 
   6   6   9       43.41      109.98     62.17 o 
   7   6   9        2.55       25.51    108.95 o 
   8   6   9      330.75      129.61     69.25 o 
   9   6   9        5.47      -32.32     66.73 o 
  10   6   9       78.59      131.60     76.77 o 
  11   6   9        8.56       46.14     74.91 o 
  12   6   9       15.20       23.31    113.45 o 
   1   7   9      243.06      262.92    100.83 o 
   2   7   9        7.91       34.93     50.80 o 
   3   7   9       80.60       50.12     63.55 o 
   4   7   9        7.50        1.76     61.78 o 
   5   7   9       80.12       96.29     68.00 o 
   6   7   9       61.87      140.53    111.31 o 
   7   7   9      133.68      161.31     72.93 o 
   8   7   9        8.49      -56.96     68.31 o 
   9   7   9       70.65      118.56     76.16 o 
  10   7   9        7.16      138.98     80.37 o 
  11   7   9       41.17       25.38     80.53 o 
   0   8   9      160.80       80.75     94.14 o 
   1   8   9        0.85      -15.52     53.42 o 
   2   8   9      109.29       90.33     52.77 o 
   3   8   9        4.07      -53.54     53.54 o 
   4   8   9       74.11      129.01     72.19 o 
   5   8   9       10.00       46.37     72.60 o 
   6   8   9       53.41       87.92     74.01 o 
   7   8   9        7.80       38.43     96.75 o 
   8   8   9       29.33      -64.59     74.91 o 
   9   8   9        6.82       15.83     79.60 o 
   1   9   9       79.38       20.65     65.21 o 
   2   9   9        9.21       72.41     56.56 o 
   3   9   9       89.08       79.09     56.71 o 
   4   9   9        3.85       25.31     75.93 o 
   5   9   9       56.43       54.12     77.87 o 
   6   9   9        6.18      -47.30     76.98 o 
   3   0  10       13.11       70.44     78.13 o 
   4   0  10      423.63      117.83     89.65 o 
   5   0  10        0.00      -20.49     85.81 o 
   6   0  10       39.03       64.68     95.42 o 
   7   0  10       73.65      159.46     99.90 o 
   8   0  10        5.36      -87.09     87.09 o 
   9   0  10        9.84      -15.37    104.38 o 
  10   0  10       46.81      260.00    113.35 o 
  11   0  10       23.07      119.75    122.31 o 
  12   0  10       65.61       73.00    124.24 o 
   2   1  10        0.00      -77.49     77.49 o 
   3   1  10      297.50      301.41     68.09 o 
   4   1  10        2.41       46.22     60.58 o 
   5   1  10      213.53      238.92    121.35 o 
   6   1  10        3.55       64.33     95.74 o 
   7   1  10        1.41       42.16     65.55 o 
   8   1  10       16.56      -23.23     93.82 o 
   9   1  10       38.85       41.35    113.99 o 
  10   1  10        9.29       47.59     77.13 o 
  11   1  10       37.22      -99.67    118.47 o 
  12   1  10       22.62       -9.08     83.92 o 
   0   2  10      161.24      284.33     94.14 o 
   1   2  10        0.52       30.10     80.05 o 
   2   2  10      132.60       52.51     96.70 o 
   3   2  10        0.29      111.43     96.70 o 
   4   2  10      207.05      271.00     69.69 o 
   5   2  10        7.13       44.39     80.37 o 
   6   2  10      115.71       38.19     71.40 o 
   7   2  10        1.90      -35.34     72.04 o 
   8   2  10       17.58      -71.69     71.69 o 
   9   2  10        1.36       68.30     77.04 o 
  10   2  10       58.09      158.16     85.98 o 
  11   2  10       11.05      153.58     88.71 o 
  12   2  10       36.12        9.06    107.26 o 
   1   3  10      102.16      134.13     66.18 o 
   2   3  10        2.66       35.55     66.92 o 
   3   3  10      125.71       30.74    103.10 o 
   4   3  10        6.50        5.95     85.17 o 
   5   3  10      177.91      219.94    226.38 o 
   6   3  10       28.49       13.30    184.11 o 
   7   3  10       97.88       38.32     86.45 o 
   8   3  10        4.96       43.23    145.37 o 
   9   3  10      143.81       64.78     83.21 o 
  10   3  10        0.00       82.01     84.67 o 
  11   3  10       71.68      156.47     89.82 o 
   0   4  10       78.76      147.93    103.74 o 
   1   4  10        5.20        0.14     68.81 o 
   2   4  10       30.38       66.67     57.95 o 
   3   4  10        0.08      -18.98     97.66 o 
   4   4  10       80.28      203.25     64.98 o 
   5   4  10       11.68       57.20     77.08 o 
   6   4  10       66.54       99.79     79.29 o 
   7   4  10       14.44      113.01     86.46 o 
   8   4  10      149.15      121.22     87.34 o 
   9   4  10       19.90      141.91     91.17 o 
  10   4  10      123.98      167.76    125.20 o 
   1   5  10        7.80        8.72    111.64 o 
   2   5  10        8.31      -32.31     76.88 o 
   3   5  10        8.68       -3.56     79.50 o 
   4   5  10        4.57       66.85    130.96 o 
   5   5  10       15.96      -12.10     63.60 o 
   6   5  10       17.96      -34.50     66.22 o 
   7   5  10       20.44       43.03     69.96 o 
   8   5  10        6.09       80.32     73.25 o 
   9   5  10      154.39      242.62    112.07 o 
   0   6  10        5.82      -44.23    172.26 o 
   1   6  10        1.46       56.21     81.83 o 
   2   6  10        0.41       53.27     83.68 o 
   3   6  10        0.48      101.22    135.12 o 
   4   6  10        1.10      -53.24     88.63 o 
   5   6  10        1.55      -48.28     67.45 o 
   6   6  10        4.44      -20.23     73.48 o 
   7   6  10        2.68       79.81     76.87 o 
   1   7  10       11.95       58.39     74.11 o 
   2   7  10        0.09      -88.33     88.33 o 
   3   7  10        2.64       65.21     92.96 o 
   4   7  10        0.98       31.17    107.27 o 
                                                 
